# Supplementary material for: Environmental Impact of Machinery and Equipment: A Comparison between EXIOBASE, National Environmentally Extended Input–Output Models, and Ecoinvent
Source: Environ Sci Technol. 2025 Dec 9;59(50):27254–66. doi: 10.1021/acs.est.5c08581 (PMC12750531; doi:10.1021/acs.est.5c08581)
Supplement: Supplementary file 2 [file es5c08581_si_002.xlsx]

## Sheet: Cover
Supplementary information (SI-2)
Title
Environmental impact of machinery and equipment: a comparison between EXIOBASE, national EEIO models and ecoinvent
Authors
Yiwen Liu*, Meng Jiang, Edgar G. Hertwich
Industrial Ecology Programme, Department of Energy and Process Engineering, Norwegian University of Science and Technology (NTNU), 7491 Trondheim, Norway
*Email: yiwen.liu@ntnu.no
This excel file contains 8 sheets for concordance tables:
USEEIO2EXIO: the original concordance matrix between national IO accounts and EXIOBASE of the US
CEEIO2EXIO: the original concordance matrix between national IO accounts and EXIOBASE of China
KRIO2EXIO: the original concordance matrix between national IO accounts and EXIOBASE of South Korea
JPIO2EXIO: the original concordance matrix between national IO accounts and EXIOBASE of Japan
ecoinvent2USEEIO: concordance table for machinery and equipment between ecoinvent and national IO accounts of the US
ecoinvent2CEEIO: concordance table for machinery and equipment between ecoinvent and national IO accounts of the China
ecoinvent2KRIO: concordance table for machinery and equipment between ecoinvent and national IO accounts of South Korea
ecoinvent2JPIO: concordance table for machinery and equipment between ecoinvent and national IO accounts of Japan

## Sheet: USEEIO2EXIO
USEEIO code	EXIOBASE product	Paddy rice	Wheat	Cereal grains nec	Vegetables, fruit, nuts	Oil seeds	Sugar cane, sugar beet	Plant-based fibers	Crops nec	Cattle	Pigs	Poultry	Meat animals nec	Animal products nec	Raw milk	Wool, silk-worm cocoons	Manure (conventional treatment)	Manure (biogas treatment)	Products of forestry, logging and related services (02)	Fish and other fishing products; services incidental of fishing (05)	Anthracite	Coking Coal	Other Bituminous Coal	Sub-Bituminous Coal	Patent Fuel	Lignite/Brown Coal	BKB/Peat Briquettes	Peat	Crude petroleum and services related to crude oil extraction, excluding surveying	Natural gas and services related to natural gas extraction, excluding surveying	Natural Gas Liquids	Other Hydrocarbons	Uranium and thorium ores (12)	Iron ores	Copper ores and concentrates	Nickel ores and concentrates	Aluminium ores and concentrates	Precious metal ores and concentrates	Lead, zinc and tin ores and concentrates	Other non-ferrous metal ores and concentrates	Stone	Sand and clay	Chemical and fertilizer minerals, salt and other mining and quarrying products n.e.c.	Products of meat cattle	Products of meat pigs	Products of meat poultry	Meat products nec	products of Vegetable oils and fats	Dairy products
1111B0		1	1	1	0	0	0	0	0	0	0	0	0	0	0	0	0	0	0	0	0	0	0	0	0	0	0	0	0	0	0	0	0	0	0	0	0	0	0	0	0	0	0	0	0	0	0	0	0
111200		0	0	0	1	0	0	0	0	0	0	0	0	0	0	0	0	0	0	0	0	0	0	0	0	0	0	0	0	0	0	0	0	0	0	0	0	0	0	0	0	0	0	0	0	0	0	0	0
111300		0	0	0	1	0	0	0	0	0	0	0	0	0	0	0	0	0	0	0	0	0	0	0	0	0	0	0	0	0	0	0	0	0	0	0	0	0	0	0	0	0	0	0	0	0	0	0	0
1111A0		0	0	0	0	1	0	0	0	0	0	0	0	0	0	0	0	0	0	0	0	0	0	0	0	0	0	0	0	0	0	0	0	0	0	0	0	0	0	0	0	0	0	0	0	0	0	0	0
111900		0	0	0	0	0	1	1	1	0	0	0	0	0	0	0	0	0	0	0	0	0	0	0	0	0	0	0	0	0	0	0	0	0	0	0	0	0	0	0	0	0	0	0	0	0	0	0	0
111400		0	0	0	0	0	0	0	1	0	0	0	0	0	0	0	0	0	0	0	0	0	0	0	0	0	0	0	0	0	0	0	0	0	0	0	0	0	0	0	0	0	0	0	0	0	0	0	0
112120		0	0	0	0	0	0	0	0	1	0	0	0	1	1	0	0	0	0	0	0	0	0	0	0	0	0	0	0	0	0	0	0	0	0	0	0	0	0	0	0	0	0	0	0	0	0	0	0
1121A0		0	0	0	0	0	0	0	0	1	0	0	0	0	0	0	1	1	0	0	0	0	0	0	0	0	0	0	0	0	0	0	0	0	0	0	0	0	0	0	0	0	0	0	0	0	0	0	0
112A00		0	0	0	0	0	0	0	0	0	1	0	1	0	0	1	1	1	0	1	0	0	0	0	0	0	0	0	0	0	0	0	0	0	0	0	0	0	0	0	0	0	0	0	0	0	0	0	0
112300		0	0	0	0	0	0	0	0	0	0	1	0	0	0	0	1	1	0	0	0	0	0	0	0	0	0	0	0	0	0	0	0	0	0	0	0	0	0	0	0	0	0	0	0	0	0	0	0
113000		0	0	0	0	0	0	0	0	0	0	0	0	0	0	0	0	0	1	0	0	0	0	0	0	0	0	0	0	0	0	0	0	0	0	0	0	0	0	0	0	0	0	0	0	0	0	0	0
115000		0	0	0	0	0	0	0	0	0	0	0	0	0	0	0	0	0	1	0	0	0	0	0	0	0	0	0	0	0	0	0	0	0	0	0	0	0	0	0	0	0	0	0	0	0	0	0	0
114000		0	0	0	0	0	0	0	0	0	0	0	0	0	0	0	0	0	0	1	0	0	0	0	0	0	0	0	0	0	0	0	0	0	0	0	0	0	0	0	0	0	0	0	0	0	0	0	0
212100		0	0	0	0	0	0	0	0	0	0	0	0	0	0	0	0	0	0	0	1	1	1	1	1	1	1	1	0	0	0	1	0	0	0	0	0	0	0	0	0	0	0	0	0	0	0	0	0
21311A		0	0	0	0	0	0	0	0	0	0	0	0	0	0	0	0	0	0	0	1	1	1	1	1	1	1	1	1	1	1	1	1	1	1	1	1	1	1	1	1	1	1	0	0	0	0	0	0
211000		0	0	0	0	0	0	0	0	0	0	0	0	0	0	0	0	0	0	0	0	0	0	0	0	0	0	0	1	1	0	1	0	0	0	0	0	0	0	0	0	0	0	0	0	0	0	0	0
213111		0	0	0	0	0	0	0	0	0	0	0	0	0	0	0	0	0	0	0	0	0	0	0	0	0	0	0	0	1	0	0	0	0	0	0	0	0	0	0	0	0	0	0	0	0	0	0	0
221200		0	0	0	0	0	0	0	0	0	0	0	0	0	0	0	0	0	0	0	0	0	0	0	0	0	0	0	0	1	1	1	0	0	0	0	0	0	0	0	0	0	0	0	0	0	0	0	0
2123A0		0	0	0	0	0	0	0	0	0	0	0	0	0	0	0	0	0	0	0	0	0	0	0	0	0	0	0	0	0	0	0	1	0	0	0	0	0	0	0	1	1	1	0	0	0	0	0	0
2122A0		0	0	0	0	0	0	0	0	0	0	0	0	0	0	0	0	0	0	0	0	0	0	0	0	0	0	0	0	0	0	0	0	1	0	0	1	1	1	1	0	0	0	0	0	0	0	0	0
212230		0	0	0	0	0	0	0	0	0	0	0	0	0	0	0	0	0	0	0	0	0	0	0	0	0	0	0	0	0	0	0	0	0	1	1	0	0	1	0	0	0	0	0	0	0	0	0	0
212310		0	0	0	0	0	0	0	0	0	0	0	0	0	0	0	0	0	0	0	0	0	0	0	0	0	0	0	0	0	0	0	0	0	0	0	0	0	0	0	1	0	0	0	0	0	0	0	0
31161A		0	0	0	0	0	0	0	0	0	0	0	0	0	0	0	0	0	0	0	0	0	0	0	0	0	0	0	0	0	0	0	0	0	0	0	0	0	0	0	0	0	0	1	1	0	1	0	0
311615		0	0	0	0	0	0	0	0	0	0	0	0	0	0	0	0	0	0	0	0	0	0	0	0	0	0	0	0	0	0	0	0	0	0	0	0	0	0	0	0	0	0	0	0	1	0	0	0
311225		0	0	0	0	0	0	0	0	0	0	0	0	0	0	0	0	0	0	0	0	0	0	0	0	0	0	0	0	0	0	0	0	0	0	0	0	0	0	0	0	0	0	0	0	0	0	1	0
311224		0	0	0	0	0	0	0	0	0	0	0	0	0	0	0	0	0	0	0	0	0	0	0	0	0	0	0	0	0	0	0	0	0	0	0	0	0	0	0	0	0	0	0	0	0	0	1	0
311513		0	0	0	0	0	0	0	0	0	0	0	0	0	0	0	0	0	0	0	0	0	0	0	0	0	0	0	0	0	0	0	0	0	0	0	0	0	0	0	0	0	0	0	0	0	0	0	1
311514		0	0	0	0	0	0	0	0	0	0	0	0	0	0	0	0	0	0	0	0	0	0	0	0	0	0	0	0	0	0	0	0	0	0	0	0	0	0	0	0	0	0	0	0	0	0	0	1
31151A		0	0	0	0	0	0	0	0	0	0	0	0	0	0	0	0	0	0	0	0	0	0	0	0	0	0	0	0	0	0	0	0	0	0	0	0	0	0	0	0	0	0	0	0	0	0	0	1
311520		0	0	0	0	0	0	0	0	0	0	0	0	0	0	0	0	0	0	0	0	0	0	0	0	0	0	0	0	0	0	0	0	0	0	0	0	0	0	0	0	0	0	0	0	0	0	0	1
311990		0	0	0	0	0	0	0	0	0	0	0	0	0	0	0	0	0	0	0	0	0	0	0	0	0	0	0	0	0	0	0	0	0	0	0	0	0	0	0	0	0	0	0	0	0	0	0	0
311300		0	0	0	0	0	0	0	0	0	0	0	0	0	0	0	0	0	0	0	0	0	0	0	0	0	0	0	0	0	0	0	0	0	0	0	0	0	0	0	0	0	0	0	0	0	0	0	0
311111		0	0	0	0	0	0	0	0	0	0	0	0	0	0	0	0	0	0	0	0	0	0	0	0	0	0	0	0	0	0	0	0	0	0	0	0	0	0	0	0	0	0	0	0	0	0	0	0
311119		0	0	0	0	0	0	0	0	0	0	0	0	0	0	0	0	0	0	0	0	0	0	0	0	0	0	0	0	0	0	0	0	0	0	0	0	0	0	0	0	0	0	0	0	0	0	0	0
311210		0	0	0	0	0	0	0	0	0	0	0	0	0	0	0	0	0	0	0	0	0	0	0	0	0	0	0	0	0	0	0	0	0	0	0	0	0	0	0	0	0	0	0	0	0	0	0	0
311221		0	0	0	0	0	0	0	0	0	0	0	0	0	0	0	0	0	0	0	0	0	0	0	0	0	0	0	0	0	0	0	0	0	0	0	0	0	0	0	0	0	0	0	0	0	0	0	0
311230		0	0	0	0	0	0	0	0	0	0	0	0	0	0	0	0	0	0	0	0	0	0	0	0	0	0	0	0	0	0	0	0	0	0	0	0	0	0	0	0	0	0	0	0	0	0	0	0
311410		0	0	0	0	0	0	0	0	0	0	0	0	0	0	0	0	0	0	0	0	0	0	0	0	0	0	0	0	0	0	0	0	0	0	0	0	0	0	0	0	0	0	0	0	0	0	0	0
311420		0	0	0	0	0	0	0	0	0	0	0	0	0	0	0	0	0	0	0	0	0	0	0	0	0	0	0	0	0	0	0	0	0	0	0	0	0	0	0	0	0	0	0	0	0	0	0	0
311810		0	0	0	0	0	0	0	0	0	0	0	0	0	0	0	0	0	0	0	0	0	0	0	0	0	0	0	0	0	0	0	0	0	0	0	0	0	0	0	0	0	0	0	0	0	0	0	0
3118A0		0	0	0	0	0	0	0	0	0	0	0	0	0	0	0	0	0	0	0	0	0	0	0	0	0	0	0	0	0	0	0	0	0	0	0	0	0	0	0	0	0	0	0	0	0	0	0	0
311910		0	0	0	0	0	0	0	0	0	0	0	0	0	0	0	0	0	0	0	0	0	0	0	0	0	0	0	0	0	0	0	0	0	0	0	0	0	0	0	0	0	0	0	0	0	0	0	0
311940		0	0	0	0	0	0	0	0	0	0	0	0	0	0	0	0	0	0	0	0	0	0	0	0	0	0	0	0	0	0	0	0	0	0	0	0	0	0	0	0	0	0	0	0	0	0	0	0
311920		0	0	0	0	0	0	0	0	0	0	0	0	0	0	0	0	0	0	0	0	0	0	0	0	0	0	0	0	0	0	0	0	0	0	0	0	0	0	0	0	0	0	0	0	0	0	0	0
311930		0	0	0	0	0	0	0	0	0	0	0	0	0	0	0	0	0	0	0	0	0	0	0	0	0	0	0	0	0	0	0	0	0	0	0	0	0	0	0	0	0	0	0	0	0	0	0	0
312110		0	0	0	0	0	0	0	0	0	0	0	0	0	0	0	0	0	0	0	0	0	0	0	0	0	0	0	0	0	0	0	0	0	0	0	0	0	0	0	0	0	0	0	0	0	0	0	0
312120		0	0	0	0	0	0	0	0	0	0	0	0	0	0	0	0	0	0	0	0	0	0	0	0	0	0	0	0	0	0	0	0	0	0	0	0	0	0	0	0	0	0	0	0	0	0	0	0
312130		0	0	0	0	0	0	0	0	0	0	0	0	0	0	0	0	0	0	0	0	0	0	0	0	0	0	0	0	0	0	0	0	0	0	0	0	0	0	0	0	0	0	0	0	0	0	0	0
312140		0	0	0	0	0	0	0	0	0	0	0	0	0	0	0	0	0	0	0	0	0	0	0	0	0	0	0	0	0	0	0	0	0	0	0	0	0	0	0	0	0	0	0	0	0	0	0	0
311700		0	0	0	0	0	0	0	0	0	0	0	0	0	0	0	0	0	0	0	0	0	0	0	0	0	0	0	0	0	0	0	0	0	0	0	0	0	0	0	0	0	0	0	0	0	0	0	0
312200		0	0	0	0	0	0	0	0	0	0	0	0	0	0	0	0	0	0	0	0	0	0	0	0	0	0	0	0	0	0	0	0	0	0	0	0	0	0	0	0	0	0	0	0	0	0	0	0
337900		0	0	0	0	0	0	0	0	0	0	0	0	0	0	0	0	0	0	0	0	0	0	0	0	0	0	0	0	0	0	0	0	0	0	0	0	0	0	0	0	0	0	0	0	0	0	0	0
313100		0	0	0	0	0	0	0	0	0	0	0	0	0	0	0	0	0	0	0	0	0	0	0	0	0	0	0	0	0	0	0	0	0	0	0	0	0	0	0	0	0	0	0	0	0	0	0	0
313200		0	0	0	0	0	0	0	0	0	0	0	0	0	0	0	0	0	0	0	0	0	0	0	0	0	0	0	0	0	0	0	0	0	0	0	0	0	0	0	0	0	0	0	0	0	0	0	0
313300		0	0	0	0	0	0	0	0	0	0	0	0	0	0	0	0	0	0	0	0	0	0	0	0	0	0	0	0	0	0	0	0	0	0	0	0	0	0	0	0	0	0	0	0	0	0	0	0
314110		0	0	0	0	0	0	0	0	0	0	0	0	0	0	0	0	0	0	0	0	0	0	0	0	0	0	0	0	0	0	0	0	0	0	0	0	0	0	0	0	0	0	0	0	0	0	0	0
314120		0	0	0	0	0	0	0	0	0	0	0	0	0	0	0	0	0	0	0	0	0	0	0	0	0	0	0	0	0	0	0	0	0	0	0	0	0	0	0	0	0	0	0	0	0	0	0	0
314900		0	0	0	0	0	0	0	0	0	0	0	0	0	0	0	0	0	0	0	0	0	0	0	0	0	0	0	0	0	0	0	0	0	0	0	0	0	0	0	0	0	0	0	0	0	0	0	0
315000		0	0	0	0	0	0	0	0	0	0	0	0	0	0	0	0	0	0	0	0	0	0	0	0	0	0	0	0	0	0	0	0	0	0	0	0	0	0	0	0	0	0	0	0	0	0	0	0
3252A0		0	0	0	0	0	0	0	0	0	0	0	0	0	0	0	0	0	0	0	0	0	0	0	0	0	0	0	0	0	0	0	0	0	0	0	0	0	0	0	0	0	0	0	0	0	0	0	0
316000		0	0	0	0	0	0	0	0	0	0	0	0	0	0	0	0	0	0	0	0	0	0	0	0	0	0	0	0	0	0	0	0	0	0	0	0	0	0	0	0	0	0	0	0	0	0	0	0
321100		0	0	0	0	0	0	0	0	0	0	0	0	0	0	0	0	0	0	0	0	0	0	0	0	0	0	0	0	0	0	0	0	0	0	0	0	0	0	0	0	0	0	0	0	0	0	0	0
321200		0	0	0	0	0	0	0	0	0	0	0	0	0	0	0	0	0	0	0	0	0	0	0	0	0	0	0	0	0	0	0	0	0	0	0	0	0	0	0	0	0	0	0	0	0	0	0	0
321910		0	0	0	0	0	0	0	0	0	0	0	0	0	0	0	0	0	0	0	0	0	0	0	0	0	0	0	0	0	0	0	0	0	0	0	0	0	0	0	0	0	0	0	0	0	0	0	0
3219A0		0	0	0	0	0	0	0	0	0	0	0	0	0	0	0	0	0	0	0	0	0	0	0	0	0	0	0	0	0	0	0	0	0	0	0	0	0	0	0	0	0	0	0	0	0	0	0	0
337110		0	0	0	0	0	0	0	0	0	0	0	0	0	0	0	0	0	0	0	0	0	0	0	0	0	0	0	0	0	0	0	0	0	0	0	0	0	0	0	0	0	0	0	0	0	0	0	0
337121		0	0	0	0	0	0	0	0	0	0	0	0	0	0	0	0	0	0	0	0	0	0	0	0	0	0	0	0	0	0	0	0	0	0	0	0	0	0	0	0	0	0	0	0	0	0	0	0
337122		0	0	0	0	0	0	0	0	0	0	0	0	0	0	0	0	0	0	0	0	0	0	0	0	0	0	0	0	0	0	0	0	0	0	0	0	0	0	0	0	0	0	0	0	0	0	0	0
337127		0	0	0	0	0	0	0	0	0	0	0	0	0	0	0	0	0	0	0	0	0	0	0	0	0	0	0	0	0	0	0	0	0	0	0	0	0	0	0	0	0	0	0	0	0	0	0	0
337215		0	0	0	0	0	0	0	0	0	0	0	0	0	0	0	0	0	0	0	0	0	0	0	0	0	0	0	0	0	0	0	0	0	0	0	0	0	0	0	0	0	0	0	0	0	0	0	0
33721A		0	0	0	0	0	0	0	0	0	0	0	0	0	0	0	0	0	0	0	0	0	0	0	0	0	0	0	0	0	0	0	0	0	0	0	0	0	0	0	0	0	0	0	0	0	0	0	0
322110		0	0	0	0	0	0	0	0	0	0	0	0	0	0	0	0	0	0	0	0	0	0	0	0	0	0	0	0	0	0	0	0	0	0	0	0	0	0	0	0	0	0	0	0	0	0	0	0
322120		0	0	0	0	0	0	0	0	0	0	0	0	0	0	0	0	0	0	0	0	0	0	0	0	0	0	0	0	0	0	0	0	0	0	0	0	0	0	0	0	0	0	0	0	0	0	0	0
322130		0	0	0	0	0	0	0	0	0	0	0	0	0	0	0	0	0	0	0	0	0	0	0	0	0	0	0	0	0	0	0	0	0	0	0	0	0	0	0	0	0	0	0	0	0	0	0	0
322210		0	0	0	0	0	0	0	0	0	0	0	0	0	0	0	0	0	0	0	0	0	0	0	0	0	0	0	0	0	0	0	0	0	0	0	0	0	0	0	0	0	0	0	0	0	0	0	0
322220		0	0	0	0	0	0	0	0	0	0	0	0	0	0	0	0	0	0	0	0	0	0	0	0	0	0	0	0	0	0	0	0	0	0	0	0	0	0	0	0	0	0	0	0	0	0	0	0
322291		0	0	0	0	0	0	0	0	0	0	0	0	0	0	0	0	0	0	0	0	0	0	0	0	0	0	0	0	0	0	0	0	0	0	0	0	0	0	0	0	0	0	0	0	0	0	0	0
322299		0	0	0	0	0	0	0	0	0	0	0	0	0	0	0	0	0	0	0	0	0	0	0	0	0	0	0	0	0	0	0	0	0	0	0	0	0	0	0	0	0	0	0	0	0	0	0	0
322230		0	0	0	0	0	0	0	0	0	0	0	0	0	0	0	0	0	0	0	0	0	0	0	0	0	0	0	0	0	0	0	0	0	0	0	0	0	0	0	0	0	0	0	0	0	0	0	0
323110		0	0	0	0	0	0	0	0	0	0	0	0	0	0	0	0	0	0	0	0	0	0	0	0	0	0	0	0	0	0	0	0	0	0	0	0	0	0	0	0	0	0	0	0	0	0	0	0
323120		0	0	0	0	0	0	0	0	0	0	0	0	0	0	0	0	0	0	0	0	0	0	0	0	0	0	0	0	0	0	0	0	0	0	0	0	0	0	0	0	0	0	0	0	0	0	0	0
324110		0	0	0	0	0	0	0	0	0	0	0	0	0	0	0	0	0	0	0	0	0	0	0	0	0	0	0	0	0	0	0	0	0	0	0	0	0	0	0	0	0	0	0	0	0	0	0	0
325120		0	0	0	0	0	0	0	0	0	0	0	0	0	0	0	0	0	0	0	0	0	0	0	0	0	0	0	0	0	0	0	0	0	0	0	0	0	0	0	0	0	0	0	0	0	0	0	0
325110		0	0	0	0	0	0	0	0	0	0	0	0	0	0	0	0	0	0	0	0	0	0	0	0	0	0	0	0	0	0	0	0	0	0	0	0	0	0	0	0	0	0	0	0	0	0	0	0
325180		0	0	0	0	0	0	0	0	0	0	0	0	0	0	0	0	0	0	0	0	0	0	0	0	0	0	0	0	0	0	0	0	0	0	0	0	0	0	0	0	0	0	0	0	0	0	0	0
324121		0	0	0	0	0	0	0	0	0	0	0	0	0	0	0	0	0	0	0	0	0	0	0	0	0	0	0	0	0	0	0	0	0	0	0	0	0	0	0	0	0	0	0	0	0	0	0	0
324122		0	0	0	0	0	0	0	0	0	0	0	0	0	0	0	0	0	0	0	0	0	0	0	0	0	0	0	0	0	0	0	0	0	0	0	0	0	0	0	0	0	0	0	0	0	0	0	0
324190		0	0	0	0	0	0	0	0	0	0	0	0	0	0	0	0	0	0	0	0	0	0	0	0	0	0	0	0	0	0	0	0	0	0	0	0	0	0	0	0	0	0	0	0	0	0	0	0
221100		0	0	0	0	0	0	0	0	0	0	0	0	0	0	0	0	0	0	0	0	0	0	0	0	0	0	0	0	0	0	0	0	0	0	0	0	0	0	0	0	0	0	0	0	0	0	0	0
325211		0	0	0	0	0	0	0	0	0	0	0	0	0	0	0	0	0	0	0	0	0	0	0	0	0	0	0	0	0	0	0	0	0	0	0	0	0	0	0	0	0	0	0	0	0	0	0	0
325310		0	0	0	0	0	0	0	0	0	0	0	0	0	0	0	0	0	0	0	0	0	0	0	0	0	0	0	0	0	0	0	0	0	0	0	0	0	0	0	0	0	0	0	0	0	0	0	0
325130		0	0	0	0	0	0	0	0	0	0	0	0	0	0	0	0	0	0	0	0	0	0	0	0	0	0	0	0	0	0	0	0	0	0	0	0	0	0	0	0	0	0	0	0	0	0	0	0
325190		0	0	0	0	0	0	0	0	0	0	0	0	0	0	0	0	0	0	0	0	0	0	0	0	0	0	0	0	0	0	0	0	0	0	0	0	0	0	0	0	0	0	0	0	0	0	0	0
325411		0	0	0	0	0	0	0	0	0	0	0	0	0	0	0	0	0	0	0	0	0	0	0	0	0	0	0	0	0	0	0	0	0	0	0	0	0	0	0	0	0	0	0	0	0	0	0	0
325412		0	0	0	0	0	0	0	0	0	0	0	0	0	0	0	0	0	0	0	0	0	0	0	0	0	0	0	0	0	0	0	0	0	0	0	0	0	0	0	0	0	0	0	0	0	0	0	0
325413		0	0	0	0	0	0	0	0	0	0	0	0	0	0	0	0	0	0	0	0	0	0	0	0	0	0	0	0	0	0	0	0	0	0	0	0	0	0	0	0	0	0	0	0	0	0	0	0
325414		0	0	0	0	0	0	0	0	0	0	0	0	0	0	0	0	0	0	0	0	0	0	0	0	0	0	0	0	0	0	0	0	0	0	0	0	0	0	0	0	0	0	0	0	0	0	0	0
325320		0	0	0	0	0	0	0	0	0	0	0	0	0	0	0	0	0	0	0	0	0	0	0	0	0	0	0	0	0	0	0	0	0	0	0	0	0	0	0	0	0	0	0	0	0	0	0	0
325510		0	0	0	0	0	0	0	0	0	0	0	0	0	0	0	0	0	0	0	0	0	0	0	0	0	0	0	0	0	0	0	0	0	0	0	0	0	0	0	0	0	0	0	0	0	0	0	0
325520		0	0	0	0	0	0	0	0	0	0	0	0	0	0	0	0	0	0	0	0	0	0	0	0	0	0	0	0	0	0	0	0	0	0	0	0	0	0	0	0	0	0	0	0	0	0	0	0
325610		0	0	0	0	0	0	0	0	0	0	0	0	0	0	0	0	0	0	0	0	0	0	0	0	0	0	0	0	0	0	0	0	0	0	0	0	0	0	0	0	0	0	0	0	0	0	0	0
325620		0	0	0	0	0	0	0	0	0	0	0	0	0	0	0	0	0	0	0	0	0	0	0	0	0	0	0	0	0	0	0	0	0	0	0	0	0	0	0	0	0	0	0	0	0	0	0	0
325910		0	0	0	0	0	0	0	0	0	0	0	0	0	0	0	0	0	0	0	0	0	0	0	0	0	0	0	0	0	0	0	0	0	0	0	0	0	0	0	0	0	0	0	0	0	0	0	0
3259A0		0	0	0	0	0	0	0	0	0	0	0	0	0	0	0	0	0	0	0	0	0	0	0	0	0	0	0	0	0	0	0	0	0	0	0	0	0	0	0	0	0	0	0	0	0	0	0	0
326110		0	0	0	0	0	0	0	0	0	0	0	0	0	0	0	0	0	0	0	0	0	0	0	0	0	0	0	0	0	0	0	0	0	0	0	0	0	0	0	0	0	0	0	0	0	0	0	0
326120		0	0	0	0	0	0	0	0	0	0	0	0	0	0	0	0	0	0	0	0	0	0	0	0	0	0	0	0	0	0	0	0	0	0	0	0	0	0	0	0	0	0	0	0	0	0	0	0
326130		0	0	0	0	0	0	0	0	0	0	0	0	0	0	0	0	0	0	0	0	0	0	0	0	0	0	0	0	0	0	0	0	0	0	0	0	0	0	0	0	0	0	0	0	0	0	0	0
326140		0	0	0	0	0	0	0	0	0	0	0	0	0	0	0	0	0	0	0	0	0	0	0	0	0	0	0	0	0	0	0	0	0	0	0	0	0	0	0	0	0	0	0	0	0	0	0	0
326150		0	0	0	0	0	0	0	0	0	0	0	0	0	0	0	0	0	0	0	0	0	0	0	0	0	0	0	0	0	0	0	0	0	0	0	0	0	0	0	0	0	0	0	0	0	0	0	0
326160		0	0	0	0	0	0	0	0	0	0	0	0	0	0	0	0	0	0	0	0	0	0	0	0	0	0	0	0	0	0	0	0	0	0	0	0	0	0	0	0	0	0	0	0	0	0	0	0
326190		0	0	0	0	0	0	0	0	0	0	0	0	0	0	0	0	0	0	0	0	0	0	0	0	0	0	0	0	0	0	0	0	0	0	0	0	0	0	0	0	0	0	0	0	0	0	0	0
326210		0	0	0	0	0	0	0	0	0	0	0	0	0	0	0	0	0	0	0	0	0	0	0	0	0	0	0	0	0	0	0	0	0	0	0	0	0	0	0	0	0	0	0	0	0	0	0	0
326220		0	0	0	0	0	0	0	0	0	0	0	0	0	0	0	0	0	0	0	0	0	0	0	0	0	0	0	0	0	0	0	0	0	0	0	0	0	0	0	0	0	0	0	0	0	0	0	0
326290		0	0	0	0	0	0	0	0	0	0	0	0	0	0	0	0	0	0	0	0	0	0	0	0	0	0	0	0	0	0	0	0	0	0	0	0	0	0	0	0	0	0	0	0	0	0	0	0
327200		0	0	0	0	0	0	0	0	0	0	0	0	0	0	0	0	0	0	0	0	0	0	0	0	0	0	0	0	0	0	0	0	0	0	0	0	0	0	0	0	0	0	0	0	0	0	0	0
327100		0	0	0	0	0	0	0	0	0	0	0	0	0	0	0	0	0	0	0	0	0	0	0	0	0	0	0	0	0	0	0	0	0	0	0	0	0	0	0	0	0	0	0	0	0	0	0	0
327310		0	0	0	0	0	0	0	0	0	0	0	0	0	0	0	0	0	0	0	0	0	0	0	0	0	0	0	0	0	0	0	0	0	0	0	0	0	0	0	0	0	0	0	0	0	0	0	0
327320		0	0	0	0	0	0	0	0	0	0	0	0	0	0	0	0	0	0	0	0	0	0	0	0	0	0	0	0	0	0	0	0	0	0	0	0	0	0	0	0	0	0	0	0	0	0	0	0
327330		0	0	0	0	0	0	0	0	0	0	0	0	0	0	0	0	0	0	0	0	0	0	0	0	0	0	0	0	0	0	0	0	0	0	0	0	0	0	0	0	0	0	0	0	0	0	0	0
327390		0	0	0	0	0	0	0	0	0	0	0	0	0	0	0	0	0	0	0	0	0	0	0	0	0	0	0	0	0	0	0	0	0	0	0	0	0	0	0	0	0	0	0	0	0	0	0	0
327400		0	0	0	0	0	0	0	0	0	0	0	0	0	0	0	0	0	0	0	0	0	0	0	0	0	0	0	0	0	0	0	0	0	0	0	0	0	0	0	0	0	0	0	0	0	0	0	0
327910		0	0	0	0	0	0	0	0	0	0	0	0	0	0	0	0	0	0	0	0	0	0	0	0	0	0	0	0	0	0	0	0	0	0	0	0	0	0	0	0	0	0	0	0	0	0	0	0
327991		0	0	0	0	0	0	0	0	0	0	0	0	0	0	0	0	0	0	0	0	0	0	0	0	0	0	0	0	0	0	0	0	0	0	0	0	0	0	0	0	0	0	0	0	0	0	0	0
327992		0	0	0	0	0	0	0	0	0	0	0	0	0	0	0	0	0	0	0	0	0	0	0	0	0	0	0	0	0	0	0	0	0	0	0	0	0	0	0	0	0	0	0	0	0	0	0	0
327993		0	0	0	0	0	0	0	0	0	0	0	0	0	0	0	0	0	0	0	0	0	0	0	0	0	0	0	0	0	0	0	0	0	0	0	0	0	0	0	0	0	0	0	0	0	0	0	0
327999		0	0	0	0	0	0	0	0	0	0	0	0	0	0	0	0	0	0	0	0	0	0	0	0	0	0	0	0	0	0	0	0	0	0	0	0	0	0	0	0	0	0	0	0	0	0	0	0
331110		0	0	0	0	0	0	0	0	0	0	0	0	0	0	0	0	0	0	0	0	0	0	0	0	0	0	0	0	0	0	0	0	0	0	0	0	0	0	0	0	0	0	0	0	0	0	0	0
331510		0	0	0	0	0	0	0	0	0	0	0	0	0	0	0	0	0	0	0	0	0	0	0	0	0	0	0	0	0	0	0	0	0	0	0	0	0	0	0	0	0	0	0	0	0	0	0	0
331200		0	0	0	0	0	0	0	0	0	0	0	0	0	0	0	0	0	0	0	0	0	0	0	0	0	0	0	0	0	0	0	0	0	0	0	0	0	0	0	0	0	0	0	0	0	0	0	0
33211A		0	0	0	0	0	0	0	0	0	0	0	0	0	0	0	0	0	0	0	0	0	0	0	0	0	0	0	0	0	0	0	0	0	0	0	0	0	0	0	0	0	0	0	0	0	0	0	0
331313		0	0	0	0	0	0	0	0	0	0	0	0	0	0	0	0	0	0	0	0	0	0	0	0	0	0	0	0	0	0	0	0	0	0	0	0	0	0	0	0	0	0	0	0	0	0	0	0
33131B		0	0	0	0	0	0	0	0	0	0	0	0	0	0	0	0	0	0	0	0	0	0	0	0	0	0	0	0	0	0	0	0	0	0	0	0	0	0	0	0	0	0	0	0	0	0	0	0
331490		0	0	0	0	0	0	0	0	0	0	0	0	0	0	0	0	0	0	0	0	0	0	0	0	0	0	0	0	0	0	0	0	0	0	0	0	0	0	0	0	0	0	0	0	0	0	0	0
331520		0	0	0	0	0	0	0	0	0	0	0	0	0	0	0	0	0	0	0	0	0	0	0	0	0	0	0	0	0	0	0	0	0	0	0	0	0	0	0	0	0	0	0	0	0	0	0	0
331420		0	0	0	0	0	0	0	0	0	0	0	0	0	0	0	0	0	0	0	0	0	0	0	0	0	0	0	0	0	0	0	0	0	0	0	0	0	0	0	0	0	0	0	0	0	0	0	0
331410		0	0	0	0	0	0	0	0	0	0	0	0	0	0	0	0	0	0	0	0	0	0	0	0	0	0	0	0	0	0	0	0	0	0	0	0	0	0	0	0	0	0	0	0	0	0	0	0
332114		0	0	0	0	0	0	0	0	0	0	0	0	0	0	0	0	0	0	0	0	0	0	0	0	0	0	0	0	0	0	0	0	0	0	0	0	0	0	0	0	0	0	0	0	0	0	0	0
332119		0	0	0	0	0	0	0	0	0	0	0	0	0	0	0	0	0	0	0	0	0	0	0	0	0	0	0	0	0	0	0	0	0	0	0	0	0	0	0	0	0	0	0	0	0	0	0	0
332200		0	0	0	0	0	0	0	0	0	0	0	0	0	0	0	0	0	0	0	0	0	0	0	0	0	0	0	0	0	0	0	0	0	0	0	0	0	0	0	0	0	0	0	0	0	0	0	0
332310		0	0	0	0	0	0	0	0	0	0	0	0	0	0	0	0	0	0	0	0	0	0	0	0	0	0	0	0	0	0	0	0	0	0	0	0	0	0	0	0	0	0	0	0	0	0	0	0
332320		0	0	0	0	0	0	0	0	0	0	0	0	0	0	0	0	0	0	0	0	0	0	0	0	0	0	0	0	0	0	0	0	0	0	0	0	0	0	0	0	0	0	0	0	0	0	0	0
332420		0	0	0	0	0	0	0	0	0	0	0	0	0	0	0	0	0	0	0	0	0	0	0	0	0	0	0	0	0	0	0	0	0	0	0	0	0	0	0	0	0	0	0	0	0	0	0	0
332430		0	0	0	0	0	0	0	0	0	0	0	0	0	0	0	0	0	0	0	0	0	0	0	0	0	0	0	0	0	0	0	0	0	0	0	0	0	0	0	0	0	0	0	0	0	0	0	0
332500		0	0	0	0	0	0	0	0	0	0	0	0	0	0	0	0	0	0	0	0	0	0	0	0	0	0	0	0	0	0	0	0	0	0	0	0	0	0	0	0	0	0	0	0	0	0	0	0
332600		0	0	0	0	0	0	0	0	0	0	0	0	0	0	0	0	0	0	0	0	0	0	0	0	0	0	0	0	0	0	0	0	0	0	0	0	0	0	0	0	0	0	0	0	0	0	0	0
332710		0	0	0	0	0	0	0	0	0	0	0	0	0	0	0	0	0	0	0	0	0	0	0	0	0	0	0	0	0	0	0	0	0	0	0	0	0	0	0	0	0	0	0	0	0	0	0	0
332720		0	0	0	0	0	0	0	0	0	0	0	0	0	0	0	0	0	0	0	0	0	0	0	0	0	0	0	0	0	0	0	0	0	0	0	0	0	0	0	0	0	0	0	0	0	0	0	0
332800		0	0	0	0	0	0	0	0	0	0	0	0	0	0	0	0	0	0	0	0	0	0	0	0	0	0	0	0	0	0	0	0	0	0	0	0	0	0	0	0	0	0	0	0	0	0	0	0
332913		0	0	0	0	0	0	0	0	0	0	0	0	0	0	0	0	0	0	0	0	0	0	0	0	0	0	0	0	0	0	0	0	0	0	0	0	0	0	0	0	0	0	0	0	0	0	0	0
33291A		0	0	0	0	0	0	0	0	0	0	0	0	0	0	0	0	0	0	0	0	0	0	0	0	0	0	0	0	0	0	0	0	0	0	0	0	0	0	0	0	0	0	0	0	0	0	0	0
332991		0	0	0	0	0	0	0	0	0	0	0	0	0	0	0	0	0	0	0	0	0	0	0	0	0	0	0	0	0	0	0	0	0	0	0	0	0	0	0	0	0	0	0	0	0	0	0	0
332996		0	0	0	0	0	0	0	0	0	0	0	0	0	0	0	0	0	0	0	0	0	0	0	0	0	0	0	0	0	0	0	0	0	0	0	0	0	0	0	0	0	0	0	0	0	0	0	0
33299A		0	0	0	0	0	0	0	0	0	0	0	0	0	0	0	0	0	0	0	0	0	0	0	0	0	0	0	0	0	0	0	0	0	0	0	0	0	0	0	0	0	0	0	0	0	0	0	0
332999		0	0	0	0	0	0	0	0	0	0	0	0	0	0	0	0	0	0	0	0	0	0	0	0	0	0	0	0	0	0	0	0	0	0	0	0	0	0	0	0	0	0	0	0	0	0	0	0
333511		0	0	0	0	0	0	0	0	0	0	0	0	0	0	0	0	0	0	0	0	0	0	0	0	0	0	0	0	0	0	0	0	0	0	0	0	0	0	0	0	0	0	0	0	0	0	0	0
333514		0	0	0	0	0	0	0	0	0	0	0	0	0	0	0	0	0	0	0	0	0	0	0	0	0	0	0	0	0	0	0	0	0	0	0	0	0	0	0	0	0	0	0	0	0	0	0	0
332410		0	0	0	0	0	0	0	0	0	0	0	0	0	0	0	0	0	0	0	0	0	0	0	0	0	0	0	0	0	0	0	0	0	0	0	0	0	0	0	0	0	0	0	0	0	0	0	0
333111		0	0	0	0	0	0	0	0	0	0	0	0	0	0	0	0	0	0	0	0	0	0	0	0	0	0	0	0	0	0	0	0	0	0	0	0	0	0	0	0	0	0	0	0	0	0	0	0
333112		0	0	0	0	0	0	0	0	0	0	0	0	0	0	0	0	0	0	0	0	0	0	0	0	0	0	0	0	0	0	0	0	0	0	0	0	0	0	0	0	0	0	0	0	0	0	0	0
333120		0	0	0	0	0	0	0	0	0	0	0	0	0	0	0	0	0	0	0	0	0	0	0	0	0	0	0	0	0	0	0	0	0	0	0	0	0	0	0	0	0	0	0	0	0	0	0	0
333130		0	0	0	0	0	0	0	0	0	0	0	0	0	0	0	0	0	0	0	0	0	0	0	0	0	0	0	0	0	0	0	0	0	0	0	0	0	0	0	0	0	0	0	0	0	0	0	0
333242		0	0	0	0	0	0	0	0	0	0	0	0	0	0	0	0	0	0	0	0	0	0	0	0	0	0	0	0	0	0	0	0	0	0	0	0	0	0	0	0	0	0	0	0	0	0	0	0
33329A		0	0	0	0	0	0	0	0	0	0	0	0	0	0	0	0	0	0	0	0	0	0	0	0	0	0	0	0	0	0	0	0	0	0	0	0	0	0	0	0	0	0	0	0	0	0	0	0
333318		0	0	0	0	0	0	0	0	0	0	0	0	0	0	0	0	0	0	0	0	0	0	0	0	0	0	0	0	0	0	0	0	0	0	0	0	0	0	0	0	0	0	0	0	0	0	0	0
333414		0	0	0	0	0	0	0	0	0	0	0	0	0	0	0	0	0	0	0	0	0	0	0	0	0	0	0	0	0	0	0	0	0	0	0	0	0	0	0	0	0	0	0	0	0	0	0	0
333415		0	0	0	0	0	0	0	0	0	0	0	0	0	0	0	0	0	0	0	0	0	0	0	0	0	0	0	0	0	0	0	0	0	0	0	0	0	0	0	0	0	0	0	0	0	0	0	0
333413		0	0	0	0	0	0	0	0	0	0	0	0	0	0	0	0	0	0	0	0	0	0	0	0	0	0	0	0	0	0	0	0	0	0	0	0	0	0	0	0	0	0	0	0	0	0	0	0
333517		0	0	0	0	0	0	0	0	0	0	0	0	0	0	0	0	0	0	0	0	0	0	0	0	0	0	0	0	0	0	0	0	0	0	0	0	0	0	0	0	0	0	0	0	0	0	0	0
33351B		0	0	0	0	0	0	0	0	0	0	0	0	0	0	0	0	0	0	0	0	0	0	0	0	0	0	0	0	0	0	0	0	0	0	0	0	0	0	0	0	0	0	0	0	0	0	0	0
333611		0	0	0	0	0	0	0	0	0	0	0	0	0	0	0	0	0	0	0	0	0	0	0	0	0	0	0	0	0	0	0	0	0	0	0	0	0	0	0	0	0	0	0	0	0	0	0	0
333612		0	0	0	0	0	0	0	0	0	0	0	0	0	0	0	0	0	0	0	0	0	0	0	0	0	0	0	0	0	0	0	0	0	0	0	0	0	0	0	0	0	0	0	0	0	0	0	0
333613		0	0	0	0	0	0	0	0	0	0	0	0	0	0	0	0	0	0	0	0	0	0	0	0	0	0	0	0	0	0	0	0	0	0	0	0	0	0	0	0	0	0	0	0	0	0	0	0
333618		0	0	0	0	0	0	0	0	0	0	0	0	0	0	0	0	0	0	0	0	0	0	0	0	0	0	0	0	0	0	0	0	0	0	0	0	0	0	0	0	0	0	0	0	0	0	0	0
333912		0	0	0	0	0	0	0	0	0	0	0	0	0	0	0	0	0	0	0	0	0	0	0	0	0	0	0	0	0	0	0	0	0	0	0	0	0	0	0	0	0	0	0	0	0	0	0	0
333914		0	0	0	0	0	0	0	0	0	0	0	0	0	0	0	0	0	0	0	0	0	0	0	0	0	0	0	0	0	0	0	0	0	0	0	0	0	0	0	0	0	0	0	0	0	0	0	0
333920		0	0	0	0	0	0	0	0	0	0	0	0	0	0	0	0	0	0	0	0	0	0	0	0	0	0	0	0	0	0	0	0	0	0	0	0	0	0	0	0	0	0	0	0	0	0	0	0
333993		0	0	0	0	0	0	0	0	0	0	0	0	0	0	0	0	0	0	0	0	0	0	0	0	0	0	0	0	0	0	0	0	0	0	0	0	0	0	0	0	0	0	0	0	0	0	0	0
333994		0	0	0	0	0	0	0	0	0	0	0	0	0	0	0	0	0	0	0	0	0	0	0	0	0	0	0	0	0	0	0	0	0	0	0	0	0	0	0	0	0	0	0	0	0	0	0	0
33399A		0	0	0	0	0	0	0	0	0	0	0	0	0	0	0	0	0	0	0	0	0	0	0	0	0	0	0	0	0	0	0	0	0	0	0	0	0	0	0	0	0	0	0	0	0	0	0	0
33399B		0	0	0	0	0	0	0	0	0	0	0	0	0	0	0	0	0	0	0	0	0	0	0	0	0	0	0	0	0	0	0	0	0	0	0	0	0	0	0	0	0	0	0	0	0	0	0	0
335220		0	0	0	0	0	0	0	0	0	0	0	0	0	0	0	0	0	0	0	0	0	0	0	0	0	0	0	0	0	0	0	0	0	0	0	0	0	0	0	0	0	0	0	0	0	0	0	0
335311		0	0	0	0	0	0	0	0	0	0	0	0	0	0	0	0	0	0	0	0	0	0	0	0	0	0	0	0	0	0	0	0	0	0	0	0	0	0	0	0	0	0	0	0	0	0	0	0
335312		0	0	0	0	0	0	0	0	0	0	0	0	0	0	0	0	0	0	0	0	0	0	0	0	0	0	0	0	0	0	0	0	0	0	0	0	0	0	0	0	0	0	0	0	0	0	0	0
333316		0	0	0	0	0	0	0	0	0	0	0	0	0	0	0	0	0	0	0	0	0	0	0	0	0	0	0	0	0	0	0	0	0	0	0	0	0	0	0	0	0	0	0	0	0	0	0	0
334111		0	0	0	0	0	0	0	0	0	0	0	0	0	0	0	0	0	0	0	0	0	0	0	0	0	0	0	0	0	0	0	0	0	0	0	0	0	0	0	0	0	0	0	0	0	0	0	0
334112		0	0	0	0	0	0	0	0	0	0	0	0	0	0	0	0	0	0	0	0	0	0	0	0	0	0	0	0	0	0	0	0	0	0	0	0	0	0	0	0	0	0	0	0	0	0	0	0
334118		0	0	0	0	0	0	0	0	0	0	0	0	0	0	0	0	0	0	0	0	0	0	0	0	0	0	0	0	0	0	0	0	0	0	0	0	0	0	0	0	0	0	0	0	0	0	0	0
333991		0	0	0	0	0	0	0	0	0	0	0	0	0	0	0	0	0	0	0	0	0	0	0	0	0	0	0	0	0	0	0	0	0	0	0	0	0	0	0	0	0	0	0	0	0	0	0	0
334413		0	0	0	0	0	0	0	0	0	0	0	0	0	0	0	0	0	0	0	0	0	0	0	0	0	0	0	0	0	0	0	0	0	0	0	0	0	0	0	0	0	0	0	0	0	0	0	0
334418		0	0	0	0	0	0	0	0	0	0	0	0	0	0	0	0	0	0	0	0	0	0	0	0	0	0	0	0	0	0	0	0	0	0	0	0	0	0	0	0	0	0	0	0	0	0	0	0
33441A		0	0	0	0	0	0	0	0	0	0	0	0	0	0	0	0	0	0	0	0	0	0	0	0	0	0	0	0	0	0	0	0	0	0	0	0	0	0	0	0	0	0	0	0	0	0	0	0
334510		0	0	0	0	0	0	0	0	0	0	0	0	0	0	0	0	0	0	0	0	0	0	0	0	0	0	0	0	0	0	0	0	0	0	0	0	0	0	0	0	0	0	0	0	0	0	0	0
335210		0	0	0	0	0	0	0	0	0	0	0	0	0	0	0	0	0	0	0	0	0	0	0	0	0	0	0	0	0	0	0	0	0	0	0	0	0	0	0	0	0	0	0	0	0	0	0	0
335313		0	0	0	0	0	0	0	0	0	0	0	0	0	0	0	0	0	0	0	0	0	0	0	0	0	0	0	0	0	0	0	0	0	0	0	0	0	0	0	0	0	0	0	0	0	0	0	0
335314		0	0	0	0	0	0	0	0	0	0	0	0	0	0	0	0	0	0	0	0	0	0	0	0	0	0	0	0	0	0	0	0	0	0	0	0	0	0	0	0	0	0	0	0	0	0	0	0
335911		0	0	0	0	0	0	0	0	0	0	0	0	0	0	0	0	0	0	0	0	0	0	0	0	0	0	0	0	0	0	0	0	0	0	0	0	0	0	0	0	0	0	0	0	0	0	0	0
335912		0	0	0	0	0	0	0	0	0	0	0	0	0	0	0	0	0	0	0	0	0	0	0	0	0	0	0	0	0	0	0	0	0	0	0	0	0	0	0	0	0	0	0	0	0	0	0	0
335991		0	0	0	0	0	0	0	0	0	0	0	0	0	0	0	0	0	0	0	0	0	0	0	0	0	0	0	0	0	0	0	0	0	0	0	0	0	0	0	0	0	0	0	0	0	0	0	0
335999		0	0	0	0	0	0	0	0	0	0	0	0	0	0	0	0	0	0	0	0	0	0	0	0	0	0	0	0	0	0	0	0	0	0	0	0	0	0	0	0	0	0	0	0	0	0	0	0
334210		0	0	0	0	0	0	0	0	0	0	0	0	0	0	0	0	0	0	0	0	0	0	0	0	0	0	0	0	0	0	0	0	0	0	0	0	0	0	0	0	0	0	0	0	0	0	0	0
334220		0	0	0	0	0	0	0	0	0	0	0	0	0	0	0	0	0	0	0	0	0	0	0	0	0	0	0	0	0	0	0	0	0	0	0	0	0	0	0	0	0	0	0	0	0	0	0	0
334290		0	0	0	0	0	0	0	0	0	0	0	0	0	0	0	0	0	0	0	0	0	0	0	0	0	0	0	0	0	0	0	0	0	0	0	0	0	0	0	0	0	0	0	0	0	0	0	0
334300		0	0	0	0	0	0	0	0	0	0	0	0	0	0	0	0	0	0	0	0	0	0	0	0	0	0	0	0	0	0	0	0	0	0	0	0	0	0	0	0	0	0	0	0	0	0	0	0
334610		0	0	0	0	0	0	0	0	0	0	0	0	0	0	0	0	0	0	0	0	0	0	0	0	0	0	0	0	0	0	0	0	0	0	0	0	0	0	0	0	0	0	0	0	0	0	0	0
335920		0	0	0	0	0	0	0	0	0	0	0	0	0	0	0	0	0	0	0	0	0	0	0	0	0	0	0	0	0	0	0	0	0	0	0	0	0	0	0	0	0	0	0	0	0	0	0	0
335930		0	0	0	0	0	0	0	0	0	0	0	0	0	0	0	0	0	0	0	0	0	0	0	0	0	0	0	0	0	0	0	0	0	0	0	0	0	0	0	0	0	0	0	0	0	0	0	0
333314		0	0	0	0	0	0	0	0	0	0	0	0	0	0	0	0	0	0	0	0	0	0	0	0	0	0	0	0	0	0	0	0	0	0	0	0	0	0	0	0	0	0	0	0	0	0	0	0
334511		0	0	0	0	0	0	0	0	0	0	0	0	0	0	0	0	0	0	0	0	0	0	0	0	0	0	0	0	0	0	0	0	0	0	0	0	0	0	0	0	0	0	0	0	0	0	0	0
334512		0	0	0	0	0	0	0	0	0	0	0	0	0	0	0	0	0	0	0	0	0	0	0	0	0	0	0	0	0	0	0	0	0	0	0	0	0	0	0	0	0	0	0	0	0	0	0	0
334513		0	0	0	0	0	0	0	0	0	0	0	0	0	0	0	0	0	0	0	0	0	0	0	0	0	0	0	0	0	0	0	0	0	0	0	0	0	0	0	0	0	0	0	0	0	0	0	0
334514		0	0	0	0	0	0	0	0	0	0	0	0	0	0	0	0	0	0	0	0	0	0	0	0	0	0	0	0	0	0	0	0	0	0	0	0	0	0	0	0	0	0	0	0	0	0	0	0
334515		0	0	0	0	0	0	0	0	0	0	0	0	0	0	0	0	0	0	0	0	0	0	0	0	0	0	0	0	0	0	0	0	0	0	0	0	0	0	0	0	0	0	0	0	0	0	0	0
334516		0	0	0	0	0	0	0	0	0	0	0	0	0	0	0	0	0	0	0	0	0	0	0	0	0	0	0	0	0	0	0	0	0	0	0	0	0	0	0	0	0	0	0	0	0	0	0	0
334517		0	0	0	0	0	0	0	0	0	0	0	0	0	0	0	0	0	0	0	0	0	0	0	0	0	0	0	0	0	0	0	0	0	0	0	0	0	0	0	0	0	0	0	0	0	0	0	0
33451A		0	0	0	0	0	0	0	0	0	0	0	0	0	0	0	0	0	0	0	0	0	0	0	0	0	0	0	0	0	0	0	0	0	0	0	0	0	0	0	0	0	0	0	0	0	0	0	0
339112		0	0	0	0	0	0	0	0	0	0	0	0	0	0	0	0	0	0	0	0	0	0	0	0	0	0	0	0	0	0	0	0	0	0	0	0	0	0	0	0	0	0	0	0	0	0	0	0
339113		0	0	0	0	0	0	0	0	0	0	0	0	0	0	0	0	0	0	0	0	0	0	0	0	0	0	0	0	0	0	0	0	0	0	0	0	0	0	0	0	0	0	0	0	0	0	0	0
339114		0	0	0	0	0	0	0	0	0	0	0	0	0	0	0	0	0	0	0	0	0	0	0	0	0	0	0	0	0	0	0	0	0	0	0	0	0	0	0	0	0	0	0	0	0	0	0	0
339115		0	0	0	0	0	0	0	0	0	0	0	0	0	0	0	0	0	0	0	0	0	0	0	0	0	0	0	0	0	0	0	0	0	0	0	0	0	0	0	0	0	0	0	0	0	0	0	0
339116		0	0	0	0	0	0	0	0	0	0	0	0	0	0	0	0	0	0	0	0	0	0	0	0	0	0	0	0	0	0	0	0	0	0	0	0	0	0	0	0	0	0	0	0	0	0	0	0
339910		0	0	0	0	0	0	0	0	0	0	0	0	0	0	0	0	0	0	0	0	0	0	0	0	0	0	0	0	0	0	0	0	0	0	0	0	0	0	0	0	0	0	0	0	0	0	0	0
336111		0	0	0	0	0	0	0	0	0	0	0	0	0	0	0	0	0	0	0	0	0	0	0	0	0	0	0	0	0	0	0	0	0	0	0	0	0	0	0	0	0	0	0	0	0	0	0	0
336112		0	0	0	0	0	0	0	0	0	0	0	0	0	0	0	0	0	0	0	0	0	0	0	0	0	0	0	0	0	0	0	0	0	0	0	0	0	0	0	0	0	0	0	0	0	0	0	0
336120		0	0	0	0	0	0	0	0	0	0	0	0	0	0	0	0	0	0	0	0	0	0	0	0	0	0	0	0	0	0	0	0	0	0	0	0	0	0	0	0	0	0	0	0	0	0	0	0
336211		0	0	0	0	0	0	0	0	0	0	0	0	0	0	0	0	0	0	0	0	0	0	0	0	0	0	0	0	0	0	0	0	0	0	0	0	0	0	0	0	0	0	0	0	0	0	0	0
336212		0	0	0	0	0	0	0	0	0	0	0	0	0	0	0	0	0	0	0	0	0	0	0	0	0	0	0	0	0	0	0	0	0	0	0	0	0	0	0	0	0	0	0	0	0	0	0	0
336213		0	0	0	0	0	0	0	0	0	0	0	0	0	0	0	0	0	0	0	0	0	0	0	0	0	0	0	0	0	0	0	0	0	0	0	0	0	0	0	0	0	0	0	0	0	0	0	0
336214		0	0	0	0	0	0	0	0	0	0	0	0	0	0	0	0	0	0	0	0	0	0	0	0	0	0	0	0	0	0	0	0	0	0	0	0	0	0	0	0	0	0	0	0	0	0	0	0
336411		0	0	0	0	0	0	0	0	0	0	0	0	0	0	0	0	0	0	0	0	0	0	0	0	0	0	0	0	0	0	0	0	0	0	0	0	0	0	0	0	0	0	0	0	0	0	0	0
336414		0	0	0	0	0	0	0	0	0	0	0	0	0	0	0	0	0	0	0	0	0	0	0	0	0	0	0	0	0	0	0	0	0	0	0	0	0	0	0	0	0	0	0	0	0	0	0	0
336611		0	0	0	0	0	0	0	0	0	0	0	0	0	0	0	0	0	0	0	0	0	0	0	0	0	0	0	0	0	0	0	0	0	0	0	0	0	0	0	0	0	0	0	0	0	0	0	0
336612		0	0	0	0	0	0	0	0	0	0	0	0	0	0	0	0	0	0	0	0	0	0	0	0	0	0	0	0	0	0	0	0	0	0	0	0	0	0	0	0	0	0	0	0	0	0	0	0
336991		0	0	0	0	0	0	0	0	0	0	0	0	0	0	0	0	0	0	0	0	0	0	0	0	0	0	0	0	0	0	0	0	0	0	0	0	0	0	0	0	0	0	0	0	0	0	0	0
336992		0	0	0	0	0	0	0	0	0	0	0	0	0	0	0	0	0	0	0	0	0	0	0	0	0	0	0	0	0	0	0	0	0	0	0	0	0	0	0	0	0	0	0	0	0	0	0	0
336310		0	0	0	0	0	0	0	0	0	0	0	0	0	0	0	0	0	0	0	0	0	0	0	0	0	0	0	0	0	0	0	0	0	0	0	0	0	0	0	0	0	0	0	0	0	0	0	0
336320		0	0	0	0	0	0	0	0	0	0	0	0	0	0	0	0	0	0	0	0	0	0	0	0	0	0	0	0	0	0	0	0	0	0	0	0	0	0	0	0	0	0	0	0	0	0	0	0
336350		0	0	0	0	0	0	0	0	0	0	0	0	0	0	0	0	0	0	0	0	0	0	0	0	0	0	0	0	0	0	0	0	0	0	0	0	0	0	0	0	0	0	0	0	0	0	0	0
336360		0	0	0	0	0	0	0	0	0	0	0	0	0	0	0	0	0	0	0	0	0	0	0	0	0	0	0	0	0	0	0	0	0	0	0	0	0	0	0	0	0	0	0	0	0	0	0	0
336370		0	0	0	0	0	0	0	0	0	0	0	0	0	0	0	0	0	0	0	0	0	0	0	0	0	0	0	0	0	0	0	0	0	0	0	0	0	0	0	0	0	0	0	0	0	0	0	0
336390		0	0	0	0	0	0	0	0	0	0	0	0	0	0	0	0	0	0	0	0	0	0	0	0	0	0	0	0	0	0	0	0	0	0	0	0	0	0	0	0	0	0	0	0	0	0	0	0
3363A0		0	0	0	0	0	0	0	0	0	0	0	0	0	0	0	0	0	0	0	0	0	0	0	0	0	0	0	0	0	0	0	0	0	0	0	0	0	0	0	0	0	0	0	0	0	0	0	0
336412		0	0	0	0	0	0	0	0	0	0	0	0	0	0	0	0	0	0	0	0	0	0	0	0	0	0	0	0	0	0	0	0	0	0	0	0	0	0	0	0	0	0	0	0	0	0	0	0
336413		0	0	0	0	0	0	0	0	0	0	0	0	0	0	0	0	0	0	0	0	0	0	0	0	0	0	0	0	0	0	0	0	0	0	0	0	0	0	0	0	0	0	0	0	0	0	0	0
33641A		0	0	0	0	0	0	0	0	0	0	0	0	0	0	0	0	0	0	0	0	0	0	0	0	0	0	0	0	0	0	0	0	0	0	0	0	0	0	0	0	0	0	0	0	0	0	0	0
336500		0	0	0	0	0	0	0	0	0	0	0	0	0	0	0	0	0	0	0	0	0	0	0	0	0	0	0	0	0	0	0	0	0	0	0	0	0	0	0	0	0	0	0	0	0	0	0	0
336999		0	0	0	0	0	0	0	0	0	0	0	0	0	0	0	0	0	0	0	0	0	0	0	0	0	0	0	0	0	0	0	0	0	0	0	0	0	0	0	0	0	0	0	0	0	0	0	0
335110		0	0	0	0	0	0	0	0	0	0	0	0	0	0	0	0	0	0	0	0	0	0	0	0	0	0	0	0	0	0	0	0	0	0	0	0	0	0	0	0	0	0	0	0	0	0	0	0
335120		0	0	0	0	0	0	0	0	0	0	0	0	0	0	0	0	0	0	0	0	0	0	0	0	0	0	0	0	0	0	0	0	0	0	0	0	0	0	0	0	0	0	0	0	0	0	0	0
33712N		0	0	0	0	0	0	0	0	0	0	0	0	0	0	0	0	0	0	0	0	0	0	0	0	0	0	0	0	0	0	0	0	0	0	0	0	0	0	0	0	0	0	0	0	0	0	0	0
339920		0	0	0	0	0	0	0	0	0	0	0	0	0	0	0	0	0	0	0	0	0	0	0	0	0	0	0	0	0	0	0	0	0	0	0	0	0	0	0	0	0	0	0	0	0	0	0	0
339930		0	0	0	0	0	0	0	0	0	0	0	0	0	0	0	0	0	0	0	0	0	0	0	0	0	0	0	0	0	0	0	0	0	0	0	0	0	0	0	0	0	0	0	0	0	0	0	0
339940		0	0	0	0	0	0	0	0	0	0	0	0	0	0	0	0	0	0	0	0	0	0	0	0	0	0	0	0	0	0	0	0	0	0	0	0	0	0	0	0	0	0	0	0	0	0	0	0
339950		0	0	0	0	0	0	0	0	0	0	0	0	0	0	0	0	0	0	0	0	0	0	0	0	0	0	0	0	0	0	0	0	0	0	0	0	0	0	0	0	0	0	0	0	0	0	0	0
339990		0	0	0	0	0	0	0	0	0	0	0	0	0	0	0	0	0	0	0	0	0	0	0	0	0	0	0	0	0	0	0	0	0	0	0	0	0	0	0	0	0	0	0	0	0	0	0	0
S00402		0	0	0	0	0	0	0	0	0	0	0	0	0	0	0	0	0	0	0	0	0	0	0	0	0	0	0	0	0	0	0	0	0	0	0	0	0	0	0	0	0	0	0	0	0	0	0	0
562000		0	0	0	0	0	0	0	0	0	0	0	0	0	0	0	0	0	0	0	0	0	0	0	0	0	0	0	0	0	0	0	0	0	0	0	0	0	0	0	0	0	0	0	0	0	0	0	0
221300		0	0	0	0	0	0	0	0	0	0	0	0	0	0	0	0	0	0	0	0	0	0	0	0	0	0	0	0	0	0	0	0	0	0	0	0	0	0	0	0	0	0	0	0	0	0	0	0
233210		0	0	0	0	0	0	0	0	0	0	0	0	0	0	0	0	0	0	0	0	0	0	0	0	0	0	0	0	0	0	0	0	0	0	0	0	0	0	0	0	0	0	0	0	0	0	0	0
233262		0	0	0	0	0	0	0	0	0	0	0	0	0	0	0	0	0	0	0	0	0	0	0	0	0	0	0	0	0	0	0	0	0	0	0	0	0	0	0	0	0	0	0	0	0	0	0	0
230301		0	0	0	0	0	0	0	0	0	0	0	0	0	0	0	0	0	0	0	0	0	0	0	0	0	0	0	0	0	0	0	0	0	0	0	0	0	0	0	0	0	0	0	0	0	0	0	0
230302		0	0	0	0	0	0	0	0	0	0	0	0	0	0	0	0	0	0	0	0	0	0	0	0	0	0	0	0	0	0	0	0	0	0	0	0	0	0	0	0	0	0	0	0	0	0	0	0
2332A0		0	0	0	0	0	0	0	0	0	0	0	0	0	0	0	0	0	0	0	0	0	0	0	0	0	0	0	0	0	0	0	0	0	0	0	0	0	0	0	0	0	0	0	0	0	0	0	0
233412		0	0	0	0	0	0	0	0	0	0	0	0	0	0	0	0	0	0	0	0	0	0	0	0	0	0	0	0	0	0	0	0	0	0	0	0	0	0	0	0	0	0	0	0	0	0	0	0
2334A0		0	0	0	0	0	0	0	0	0	0	0	0	0	0	0	0	0	0	0	0	0	0	0	0	0	0	0	0	0	0	0	0	0	0	0	0	0	0	0	0	0	0	0	0	0	0	0	0
233230		0	0	0	0	0	0	0	0	0	0	0	0	0	0	0	0	0	0	0	0	0	0	0	0	0	0	0	0	0	0	0	0	0	0	0	0	0	0	0	0	0	0	0	0	0	0	0	0
2332D0		0	0	0	0	0	0	0	0	0	0	0	0	0	0	0	0	0	0	0	0	0	0	0	0	0	0	0	0	0	0	0	0	0	0	0	0	0	0	0	0	0	0	0	0	0	0	0	0
233240		0	0	0	0	0	0	0	0	0	0	0	0	0	0	0	0	0	0	0	0	0	0	0	0	0	0	0	0	0	0	0	0	0	0	0	0	0	0	0	0	0	0	0	0	0	0	0	0
233411		0	0	0	0	0	0	0	0	0	0	0	0	0	0	0	0	0	0	0	0	0	0	0	0	0	0	0	0	0	0	0	0	0	0	0	0	0	0	0	0	0	0	0	0	0	0	0	0
2332C0		0	0	0	0	0	0	0	0	0	0	0	0	0	0	0	0	0	0	0	0	0	0	0	0	0	0	0	0	0	0	0	0	0	0	0	0	0	0	0	0	0	0	0	0	0	0	0	0
811100		0	0	0	0	0	0	0	0	0	0	0	0	0	0	0	0	0	0	0	0	0	0	0	0	0	0	0	0	0	0	0	0	0	0	0	0	0	0	0	0	0	0	0	0	0	0	0	0
441000		0	0	0	0	0	0	0	0	0	0	0	0	0	0	0	0	0	0	0	0	0	0	0	0	0	0	0	0	0	0	0	0	0	0	0	0	0	0	0	0	0	0	0	0	0	0	0	0
447000		0	0	0	0	0	0	0	0	0	0	0	0	0	0	0	0	0	0	0	0	0	0	0	0	0	0	0	0	0	0	0	0	0	0	0	0	0	0	0	0	0	0	0	0	0	0	0	0
445000		0	0	0	0	0	0	0	0	0	0	0	0	0	0	0	0	0	0	0	0	0	0	0	0	0	0	0	0	0	0	0	0	0	0	0	0	0	0	0	0	0	0	0	0	0	0	0	0
452000		0	0	0	0	0	0	0	0	0	0	0	0	0	0	0	0	0	0	0	0	0	0	0	0	0	0	0	0	0	0	0	0	0	0	0	0	0	0	0	0	0	0	0	0	0	0	0	0
423A00		0	0	0	0	0	0	0	0	0	0	0	0	0	0	0	0	0	0	0	0	0	0	0	0	0	0	0	0	0	0	0	0	0	0	0	0	0	0	0	0	0	0	0	0	0	0	0	0
424200		0	0	0	0	0	0	0	0	0	0	0	0	0	0	0	0	0	0	0	0	0	0	0	0	0	0	0	0	0	0	0	0	0	0	0	0	0	0	0	0	0	0	0	0	0	0	0	0
424400		0	0	0	0	0	0	0	0	0	0	0	0	0	0	0	0	0	0	0	0	0	0	0	0	0	0	0	0	0	0	0	0	0	0	0	0	0	0	0	0	0	0	0	0	0	0	0	0
424A00		0	0	0	0	0	0	0	0	0	0	0	0	0	0	0	0	0	0	0	0	0	0	0	0	0	0	0	0	0	0	0	0	0	0	0	0	0	0	0	0	0	0	0	0	0	0	0	0
425000		0	0	0	0	0	0	0	0	0	0	0	0	0	0	0	0	0	0	0	0	0	0	0	0	0	0	0	0	0	0	0	0	0	0	0	0	0	0	0	0	0	0	0	0	0	0	0	0
423100		0	0	0	0	0	0	0	0	0	0	0	0	0	0	0	0	0	0	0	0	0	0	0	0	0	0	0	0	0	0	0	0	0	0	0	0	0	0	0	0	0	0	0	0	0	0	0	0
423400		0	0	0	0	0	0	0	0	0	0	0	0	0	0	0	0	0	0	0	0	0	0	0	0	0	0	0	0	0	0	0	0	0	0	0	0	0	0	0	0	0	0	0	0	0	0	0	0
423600		0	0	0	0	0	0	0	0	0	0	0	0	0	0	0	0	0	0	0	0	0	0	0	0	0	0	0	0	0	0	0	0	0	0	0	0	0	0	0	0	0	0	0	0	0	0	0	0
423800		0	0	0	0	0	0	0	0	0	0	0	0	0	0	0	0	0	0	0	0	0	0	0	0	0	0	0	0	0	0	0	0	0	0	0	0	0	0	0	0	0	0	0	0	0	0	0	0
424700		0	0	0	0	0	0	0	0	0	0	0	0	0	0	0	0	0	0	0	0	0	0	0	0	0	0	0	0	0	0	0	0	0	0	0	0	0	0	0	0	0	0	0	0	0	0	0	0
4B0000		0	0	0	0	0	0	0	0	0	0	0	0	0	0	0	0	0	0	0	0	0	0	0	0	0	0	0	0	0	0	0	0	0	0	0	0	0	0	0	0	0	0	0	0	0	0	0	0
811200		0	0	0	0	0	0	0	0	0	0	0	0	0	0	0	0	0	0	0	0	0	0	0	0	0	0	0	0	0	0	0	0	0	0	0	0	0	0	0	0	0	0	0	0	0	0	0	0
811300		0	0	0	0	0	0	0	0	0	0	0	0	0	0	0	0	0	0	0	0	0	0	0	0	0	0	0	0	0	0	0	0	0	0	0	0	0	0	0	0	0	0	0	0	0	0	0	0
811400		0	0	0	0	0	0	0	0	0	0	0	0	0	0	0	0	0	0	0	0	0	0	0	0	0	0	0	0	0	0	0	0	0	0	0	0	0	0	0	0	0	0	0	0	0	0	0	0
444000		0	0	0	0	0	0	0	0	0	0	0	0	0	0	0	0	0	0	0	0	0	0	0	0	0	0	0	0	0	0	0	0	0	0	0	0	0	0	0	0	0	0	0	0	0	0	0	0
446000		0	0	0	0	0	0	0	0	0	0	0	0	0	0	0	0	0	0	0	0	0	0	0	0	0	0	0	0	0	0	0	0	0	0	0	0	0	0	0	0	0	0	0	0	0	0	0	0
448000		0	0	0	0	0	0	0	0	0	0	0	0	0	0	0	0	0	0	0	0	0	0	0	0	0	0	0	0	0	0	0	0	0	0	0	0	0	0	0	0	0	0	0	0	0	0	0	0
454000		0	0	0	0	0	0	0	0	0	0	0	0	0	0	0	0	0	0	0	0	0	0	0	0	0	0	0	0	0	0	0	0	0	0	0	0	0	0	0	0	0	0	0	0	0	0	0	0
721000		0	0	0	0	0	0	0	0	0	0	0	0	0	0	0	0	0	0	0	0	0	0	0	0	0	0	0	0	0	0	0	0	0	0	0	0	0	0	0	0	0	0	0	0	0	0	0	0
722110		0	0	0	0	0	0	0	0	0	0	0	0	0	0	0	0	0	0	0	0	0	0	0	0	0	0	0	0	0	0	0	0	0	0	0	0	0	0	0	0	0	0	0	0	0	0	0	0
722211		0	0	0	0	0	0	0	0	0	0	0	0	0	0	0	0	0	0	0	0	0	0	0	0	0	0	0	0	0	0	0	0	0	0	0	0	0	0	0	0	0	0	0	0	0	0	0	0
722A00		0	0	0	0	0	0	0	0	0	0	0	0	0	0	0	0	0	0	0	0	0	0	0	0	0	0	0	0	0	0	0	0	0	0	0	0	0	0	0	0	0	0	0	0	0	0	0	0
482000		0	0	0	0	0	0	0	0	0	0	0	0	0	0	0	0	0	0	0	0	0	0	0	0	0	0	0	0	0	0	0	0	0	0	0	0	0	0	0	0	0	0	0	0	0	0	0	0
484000		0	0	0	0	0	0	0	0	0	0	0	0	0	0	0	0	0	0	0	0	0	0	0	0	0	0	0	0	0	0	0	0	0	0	0	0	0	0	0	0	0	0	0	0	0	0	0	0
485000		0	0	0	0	0	0	0	0	0	0	0	0	0	0	0	0	0	0	0	0	0	0	0	0	0	0	0	0	0	0	0	0	0	0	0	0	0	0	0	0	0	0	0	0	0	0	0	0
486000		0	0	0	0	0	0	0	0	0	0	0	0	0	0	0	0	0	0	0	0	0	0	0	0	0	0	0	0	0	0	0	0	0	0	0	0	0	0	0	0	0	0	0	0	0	0	0	0
483000		0	0	0	0	0	0	0	0	0	0	0	0	0	0	0	0	0	0	0	0	0	0	0	0	0	0	0	0	0	0	0	0	0	0	0	0	0	0	0	0	0	0	0	0	0	0	0	0
481000		0	0	0	0	0	0	0	0	0	0	0	0	0	0	0	0	0	0	0	0	0	0	0	0	0	0	0	0	0	0	0	0	0	0	0	0	0	0	0	0	0	0	0	0	0	0	0	0
48A000		0	0	0	0	0	0	0	0	0	0	0	0	0	0	0	0	0	0	0	0	0	0	0	0	0	0	0	0	0	0	0	0	0	0	0	0	0	0	0	0	0	0	0	0	0	0	0	0
561500		0	0	0	0	0	0	0	0	0	0	0	0	0	0	0	0	0	0	0	0	0	0	0	0	0	0	0	0	0	0	0	0	0	0	0	0	0	0	0	0	0	0	0	0	0	0	0	0
492000		0	0	0	0	0	0	0	0	0	0	0	0	0	0	0	0	0	0	0	0	0	0	0	0	0	0	0	0	0	0	0	0	0	0	0	0	0	0	0	0	0	0	0	0	0	0	0	0
5111A0		0	0	0	0	0	0	0	0	0	0	0	0	0	0	0	0	0	0	0	0	0	0	0	0	0	0	0	0	0	0	0	0	0	0	0	0	0	0	0	0	0	0	0	0	0	0	0	0
515100		0	0	0	0	0	0	0	0	0	0	0	0	0	0	0	0	0	0	0	0	0	0	0	0	0	0	0	0	0	0	0	0	0	0	0	0	0	0	0	0	0	0	0	0	0	0	0	0
515200		0	0	0	0	0	0	0	0	0	0	0	0	0	0	0	0	0	0	0	0	0	0	0	0	0	0	0	0	0	0	0	0	0	0	0	0	0	0	0	0	0	0	0	0	0	0	0	0
517110		0	0	0	0	0	0	0	0	0	0	0	0	0	0	0	0	0	0	0	0	0	0	0	0	0	0	0	0	0	0	0	0	0	0	0	0	0	0	0	0	0	0	0	0	0	0	0	0
517210		0	0	0	0	0	0	0	0	0	0	0	0	0	0	0	0	0	0	0	0	0	0	0	0	0	0	0	0	0	0	0	0	0	0	0	0	0	0	0	0	0	0	0	0	0	0	0	0
517A00		0	0	0	0	0	0	0	0	0	0	0	0	0	0	0	0	0	0	0	0	0	0	0	0	0	0	0	0	0	0	0	0	0	0	0	0	0	0	0	0	0	0	0	0	0	0	0	0
518200		0	0	0	0	0	0	0	0	0	0	0	0	0	0	0	0	0	0	0	0	0	0	0	0	0	0	0	0	0	0	0	0	0	0	0	0	0	0	0	0	0	0	0	0	0	0	0	0
519130		0	0	0	0	0	0	0	0	0	0	0	0	0	0	0	0	0	0	0	0	0	0	0	0	0	0	0	0	0	0	0	0	0	0	0	0	0	0	0	0	0	0	0	0	0	0	0	0
491000		0	0	0	0	0	0	0	0	0	0	0	0	0	0	0	0	0	0	0	0	0	0	0	0	0	0	0	0	0	0	0	0	0	0	0	0	0	0	0	0	0	0	0	0	0	0	0	0
522A00		0	0	0	0	0	0	0	0	0	0	0	0	0	0	0	0	0	0	0	0	0	0	0	0	0	0	0	0	0	0	0	0	0	0	0	0	0	0	0	0	0	0	0	0	0	0	0	0
525000		0	0	0	0	0	0	0	0	0	0	0	0	0	0	0	0	0	0	0	0	0	0	0	0	0	0	0	0	0	0	0	0	0	0	0	0	0	0	0	0	0	0	0	0	0	0	0	0
5241XX		0	0	0	0	0	0	0	0	0	0	0	0	0	0	0	0	0	0	0	0	0	0	0	0	0	0	0	0	0	0	0	0	0	0	0	0	0	0	0	0	0	0	0	0	0	0	0	0
524200		0	0	0	0	0	0	0	0	0	0	0	0	0	0	0	0	0	0	0	0	0	0	0	0	0	0	0	0	0	0	0	0	0	0	0	0	0	0	0	0	0	0	0	0	0	0	0	0
524113		0	0	0	0	0	0	0	0	0	0	0	0	0	0	0	0	0	0	0	0	0	0	0	0	0	0	0	0	0	0	0	0	0	0	0	0	0	0	0	0	0	0	0	0	0	0	0	0
52A000		0	0	0	0	0	0	0	0	0	0	0	0	0	0	0	0	0	0	0	0	0	0	0	0	0	0	0	0	0	0	0	0	0	0	0	0	0	0	0	0	0	0	0	0	0	0	0	0
523900		0	0	0	0	0	0	0	0	0	0	0	0	0	0	0	0	0	0	0	0	0	0	0	0	0	0	0	0	0	0	0	0	0	0	0	0	0	0	0	0	0	0	0	0	0	0	0	0
523A00		0	0	0	0	0	0	0	0	0	0	0	0	0	0	0	0	0	0	0	0	0	0	0	0	0	0	0	0	0	0	0	0	0	0	0	0	0	0	0	0	0	0	0	0	0	0	0	0
533000		0	0	0	0	0	0	0	0	0	0	0	0	0	0	0	0	0	0	0	0	0	0	0	0	0	0	0	0	0	0	0	0	0	0	0	0	0	0	0	0	0	0	0	0	0	0	0	0
531HSO		0	0	0	0	0	0	0	0	0	0	0	0	0	0	0	0	0	0	0	0	0	0	0	0	0	0	0	0	0	0	0	0	0	0	0	0	0	0	0	0	0	0	0	0	0	0	0	0
531HST		0	0	0	0	0	0	0	0	0	0	0	0	0	0	0	0	0	0	0	0	0	0	0	0	0	0	0	0	0	0	0	0	0	0	0	0	0	0	0	0	0	0	0	0	0	0	0	0
531ORE		0	0	0	0	0	0	0	0	0	0	0	0	0	0	0	0	0	0	0	0	0	0	0	0	0	0	0	0	0	0	0	0	0	0	0	0	0	0	0	0	0	0	0	0	0	0	0	0
532100		0	0	0	0	0	0	0	0	0	0	0	0	0	0	0	0	0	0	0	0	0	0	0	0	0	0	0	0	0	0	0	0	0	0	0	0	0	0	0	0	0	0	0	0	0	0	0	0
532400		0	0	0	0	0	0	0	0	0	0	0	0	0	0	0	0	0	0	0	0	0	0	0	0	0	0	0	0	0	0	0	0	0	0	0	0	0	0	0	0	0	0	0	0	0	0	0	0
532A00		0	0	0	0	0	0	0	0	0	0	0	0	0	0	0	0	0	0	0	0	0	0	0	0	0	0	0	0	0	0	0	0	0	0	0	0	0	0	0	0	0	0	0	0	0	0	0	0
511200		0	0	0	0	0	0	0	0	0	0	0	0	0	0	0	0	0	0	0	0	0	0	0	0	0	0	0	0	0	0	0	0	0	0	0	0	0	0	0	0	0	0	0	0	0	0	0	0
541511		0	0	0	0	0	0	0	0	0	0	0	0	0	0	0	0	0	0	0	0	0	0	0	0	0	0	0	0	0	0	0	0	0	0	0	0	0	0	0	0	0	0	0	0	0	0	0	0
541512		0	0	0	0	0	0	0	0	0	0	0	0	0	0	0	0	0	0	0	0	0	0	0	0	0	0	0	0	0	0	0	0	0	0	0	0	0	0	0	0	0	0	0	0	0	0	0	0
54151A		0	0	0	0	0	0	0	0	0	0	0	0	0	0	0	0	0	0	0	0	0	0	0	0	0	0	0	0	0	0	0	0	0	0	0	0	0	0	0	0	0	0	0	0	0	0	0	0
541700		0	0	0	0	0	0	0	0	0	0	0	0	0	0	0	0	0	0	0	0	0	0	0	0	0	0	0	0	0	0	0	0	0	0	0	0	0	0	0	0	0	0	0	0	0	0	0	0
493000		0	0	0	0	0	0	0	0	0	0	0	0	0	0	0	0	0	0	0	0	0	0	0	0	0	0	0	0	0	0	0	0	0	0	0	0	0	0	0	0	0	0	0	0	0	0	0	0
541100		0	0	0	0	0	0	0	0	0	0	0	0	0	0	0	0	0	0	0	0	0	0	0	0	0	0	0	0	0	0	0	0	0	0	0	0	0	0	0	0	0	0	0	0	0	0	0	0
541200		0	0	0	0	0	0	0	0	0	0	0	0	0	0	0	0	0	0	0	0	0	0	0	0	0	0	0	0	0	0	0	0	0	0	0	0	0	0	0	0	0	0	0	0	0	0	0	0
541300		0	0	0	0	0	0	0	0	0	0	0	0	0	0	0	0	0	0	0	0	0	0	0	0	0	0	0	0	0	0	0	0	0	0	0	0	0	0	0	0	0	0	0	0	0	0	0	0
541610		0	0	0	0	0	0	0	0	0	0	0	0	0	0	0	0	0	0	0	0	0	0	0	0	0	0	0	0	0	0	0	0	0	0	0	0	0	0	0	0	0	0	0	0	0	0	0	0
5416A0		0	0	0	0	0	0	0	0	0	0	0	0	0	0	0	0	0	0	0	0	0	0	0	0	0	0	0	0	0	0	0	0	0	0	0	0	0	0	0	0	0	0	0	0	0	0	0	0
541800		0	0	0	0	0	0	0	0	0	0	0	0	0	0	0	0	0	0	0	0	0	0	0	0	0	0	0	0	0	0	0	0	0	0	0	0	0	0	0	0	0	0	0	0	0	0	0	0
541920		0	0	0	0	0	0	0	0	0	0	0	0	0	0	0	0	0	0	0	0	0	0	0	0	0	0	0	0	0	0	0	0	0	0	0	0	0	0	0	0	0	0	0	0	0	0	0	0
5419A0		0	0	0	0	0	0	0	0	0	0	0	0	0	0	0	0	0	0	0	0	0	0	0	0	0	0	0	0	0	0	0	0	0	0	0	0	0	0	0	0	0	0	0	0	0	0	0	0
550000		0	0	0	0	0	0	0	0	0	0	0	0	0	0	0	0	0	0	0	0	0	0	0	0	0	0	0	0	0	0	0	0	0	0	0	0	0	0	0	0	0	0	0	0	0	0	0	0
561300		0	0	0	0	0	0	0	0	0	0	0	0	0	0	0	0	0	0	0	0	0	0	0	0	0	0	0	0	0	0	0	0	0	0	0	0	0	0	0	0	0	0	0	0	0	0	0	0
561700		0	0	0	0	0	0	0	0	0	0	0	0	0	0	0	0	0	0	0	0	0	0	0	0	0	0	0	0	0	0	0	0	0	0	0	0	0	0	0	0	0	0	0	0	0	0	0	0
561100		0	0	0	0	0	0	0	0	0	0	0	0	0	0	0	0	0	0	0	0	0	0	0	0	0	0	0	0	0	0	0	0	0	0	0	0	0	0	0	0	0	0	0	0	0	0	0	0
561200		0	0	0	0	0	0	0	0	0	0	0	0	0	0	0	0	0	0	0	0	0	0	0	0	0	0	0	0	0	0	0	0	0	0	0	0	0	0	0	0	0	0	0	0	0	0	0	0
561400		0	0	0	0	0	0	0	0	0	0	0	0	0	0	0	0	0	0	0	0	0	0	0	0	0	0	0	0	0	0	0	0	0	0	0	0	0	0	0	0	0	0	0	0	0	0	0	0
561600		0	0	0	0	0	0	0	0	0	0	0	0	0	0	0	0	0	0	0	0	0	0	0	0	0	0	0	0	0	0	0	0	0	0	0	0	0	0	0	0	0	0	0	0	0	0	0	0
561900		0	0	0	0	0	0	0	0	0	0	0	0	0	0	0	0	0	0	0	0	0	0	0	0	0	0	0	0	0	0	0	0	0	0	0	0	0	0	0	0	0	0	0	0	0	0	0	0
541400		0	0	0	0	0	0	0	0	0	0	0	0	0	0	0	0	0	0	0	0	0	0	0	0	0	0	0	0	0	0	0	0	0	0	0	0	0	0	0	0	0	0	0	0	0	0	0	0
711500		0	0	0	0	0	0	0	0	0	0	0	0	0	0	0	0	0	0	0	0	0	0	0	0	0	0	0	0	0	0	0	0	0	0	0	0	0	0	0	0	0	0	0	0	0	0	0	0
711100		0	0	0	0	0	0	0	0	0	0	0	0	0	0	0	0	0	0	0	0	0	0	0	0	0	0	0	0	0	0	0	0	0	0	0	0	0	0	0	0	0	0	0	0	0	0	0	0
S00500		0	0	0	0	0	0	0	0	0	0	0	0	0	0	0	0	0	0	0	0	0	0	0	0	0	0	0	0	0	0	0	0	0	0	0	0	0	0	0	0	0	0	0	0	0	0	0	0
S00600		0	0	0	0	0	0	0	0	0	0	0	0	0	0	0	0	0	0	0	0	0	0	0	0	0	0	0	0	0	0	0	0	0	0	0	0	0	0	0	0	0	0	0	0	0	0	0	0
S00102		0	0	0	0	0	0	0	0	0	0	0	0	0	0	0	0	0	0	0	0	0	0	0	0	0	0	0	0	0	0	0	0	0	0	0	0	0	0	0	0	0	0	0	0	0	0	0	0
GSLGE		0	0	0	0	0	0	0	0	0	0	0	0	0	0	0	0	0	0	0	0	0	0	0	0	0	0	0	0	0	0	0	0	0	0	0	0	0	0	0	0	0	0	0	0	0	0	0	0
GSLGH		0	0	0	0	0	0	0	0	0	0	0	0	0	0	0	0	0	0	0	0	0	0	0	0	0	0	0	0	0	0	0	0	0	0	0	0	0	0	0	0	0	0	0	0	0	0	0	0
GSLGO		0	0	0	0	0	0	0	0	0	0	0	0	0	0	0	0	0	0	0	0	0	0	0	0	0	0	0	0	0	0	0	0	0	0	0	0	0	0	0	0	0	0	0	0	0	0	0	0
S00203		0	0	0	0	0	0	0	0	0	0	0	0	0	0	0	0	0	0	0	0	0	0	0	0	0	0	0	0	0	0	0	0	0	0	0	0	0	0	0	0	0	0	0	0	0	0	0	0
611100		0	0	0	0	0	0	0	0	0	0	0	0	0	0	0	0	0	0	0	0	0	0	0	0	0	0	0	0	0	0	0	0	0	0	0	0	0	0	0	0	0	0	0	0	0	0	0	0
611A00		0	0	0	0	0	0	0	0	0	0	0	0	0	0	0	0	0	0	0	0	0	0	0	0	0	0	0	0	0	0	0	0	0	0	0	0	0	0	0	0	0	0	0	0	0	0	0	0
611B00		0	0	0	0	0	0	0	0	0	0	0	0	0	0	0	0	0	0	0	0	0	0	0	0	0	0	0	0	0	0	0	0	0	0	0	0	0	0	0	0	0	0	0	0	0	0	0	0
541940		0	0	0	0	0	0	0	0	0	0	0	0	0	0	0	0	0	0	0	0	0	0	0	0	0	0	0	0	0	0	0	0	0	0	0	0	0	0	0	0	0	0	0	0	0	0	0	0
621100		0	0	0	0	0	0	0	0	0	0	0	0	0	0	0	0	0	0	0	0	0	0	0	0	0	0	0	0	0	0	0	0	0	0	0	0	0	0	0	0	0	0	0	0	0	0	0	0
621200		0	0	0	0	0	0	0	0	0	0	0	0	0	0	0	0	0	0	0	0	0	0	0	0	0	0	0	0	0	0	0	0	0	0	0	0	0	0	0	0	0	0	0	0	0	0	0	0
621300		0	0	0	0	0	0	0	0	0	0	0	0	0	0	0	0	0	0	0	0	0	0	0	0	0	0	0	0	0	0	0	0	0	0	0	0	0	0	0	0	0	0	0	0	0	0	0	0
621400		0	0	0	0	0	0	0	0	0	0	0	0	0	0	0	0	0	0	0	0	0	0	0	0	0	0	0	0	0	0	0	0	0	0	0	0	0	0	0	0	0	0	0	0	0	0	0	0
621500		0	0	0	0	0	0	0	0	0	0	0	0	0	0	0	0	0	0	0	0	0	0	0	0	0	0	0	0	0	0	0	0	0	0	0	0	0	0	0	0	0	0	0	0	0	0	0	0
621600		0	0	0	0	0	0	0	0	0	0	0	0	0	0	0	0	0	0	0	0	0	0	0	0	0	0	0	0	0	0	0	0	0	0	0	0	0	0	0	0	0	0	0	0	0	0	0	0
621900		0	0	0	0	0	0	0	0	0	0	0	0	0	0	0	0	0	0	0	0	0	0	0	0	0	0	0	0	0	0	0	0	0	0	0	0	0	0	0	0	0	0	0	0	0	0	0	0
622000		0	0	0	0	0	0	0	0	0	0	0	0	0	0	0	0	0	0	0	0	0	0	0	0	0	0	0	0	0	0	0	0	0	0	0	0	0	0	0	0	0	0	0	0	0	0	0	0
623A00		0	0	0	0	0	0	0	0	0	0	0	0	0	0	0	0	0	0	0	0	0	0	0	0	0	0	0	0	0	0	0	0	0	0	0	0	0	0	0	0	0	0	0	0	0	0	0	0
623B00		0	0	0	0	0	0	0	0	0	0	0	0	0	0	0	0	0	0	0	0	0	0	0	0	0	0	0	0	0	0	0	0	0	0	0	0	0	0	0	0	0	0	0	0	0	0	0	0
624100		0	0	0	0	0	0	0	0	0	0	0	0	0	0	0	0	0	0	0	0	0	0	0	0	0	0	0	0	0	0	0	0	0	0	0	0	0	0	0	0	0	0	0	0	0	0	0	0
624400		0	0	0	0	0	0	0	0	0	0	0	0	0	0	0	0	0	0	0	0	0	0	0	0	0	0	0	0	0	0	0	0	0	0	0	0	0	0	0	0	0	0	0	0	0	0	0	0
624A00		0	0	0	0	0	0	0	0	0	0	0	0	0	0	0	0	0	0	0	0	0	0	0	0	0	0	0	0	0	0	0	0	0	0	0	0	0	0	0	0	0	0	0	0	0	0	0	0
813100		0	0	0	0	0	0	0	0	0	0	0	0	0	0	0	0	0	0	0	0	0	0	0	0	0	0	0	0	0	0	0	0	0	0	0	0	0	0	0	0	0	0	0	0	0	0	0	0
813A00		0	0	0	0	0	0	0	0	0	0	0	0	0	0	0	0	0	0	0	0	0	0	0	0	0	0	0	0	0	0	0	0	0	0	0	0	0	0	0	0	0	0	0	0	0	0	0	0
813B00		0	0	0	0	0	0	0	0	0	0	0	0	0	0	0	0	0	0	0	0	0	0	0	0	0	0	0	0	0	0	0	0	0	0	0	0	0	0	0	0	0	0	0	0	0	0	0	0
511110		0	0	0	0	0	0	0	0	0	0	0	0	0	0	0	0	0	0	0	0	0	0	0	0	0	0	0	0	0	0	0	0	0	0	0	0	0	0	0	0	0	0	0	0	0	0	0	0
511120		0	0	0	0	0	0	0	0	0	0	0	0	0	0	0	0	0	0	0	0	0	0	0	0	0	0	0	0	0	0	0	0	0	0	0	0	0	0	0	0	0	0	0	0	0	0	0	0
511130		0	0	0	0	0	0	0	0	0	0	0	0	0	0	0	0	0	0	0	0	0	0	0	0	0	0	0	0	0	0	0	0	0	0	0	0	0	0	0	0	0	0	0	0	0	0	0	0
512100		0	0	0	0	0	0	0	0	0	0	0	0	0	0	0	0	0	0	0	0	0	0	0	0	0	0	0	0	0	0	0	0	0	0	0	0	0	0	0	0	0	0	0	0	0	0	0	0
512200		0	0	0	0	0	0	0	0	0	0	0	0	0	0	0	0	0	0	0	0	0	0	0	0	0	0	0	0	0	0	0	0	0	0	0	0	0	0	0	0	0	0	0	0	0	0	0	0
5191A0		0	0	0	0	0	0	0	0	0	0	0	0	0	0	0	0	0	0	0	0	0	0	0	0	0	0	0	0	0	0	0	0	0	0	0	0	0	0	0	0	0	0	0	0	0	0	0	0
711200		0	0	0	0	0	0	0	0	0	0	0	0	0	0	0	0	0	0	0	0	0	0	0	0	0	0	0	0	0	0	0	0	0	0	0	0	0	0	0	0	0	0	0	0	0	0	0	0
712000		0	0	0	0	0	0	0	0	0	0	0	0	0	0	0	0	0	0	0	0	0	0	0	0	0	0	0	0	0	0	0	0	0	0	0	0	0	0	0	0	0	0	0	0	0	0	0	0
713100		0	0	0	0	0	0	0	0	0	0	0	0	0	0	0	0	0	0	0	0	0	0	0	0	0	0	0	0	0	0	0	0	0	0	0	0	0	0	0	0	0	0	0	0	0	0	0	0
713200		0	0	0	0	0	0	0	0	0	0	0	0	0	0	0	0	0	0	0	0	0	0	0	0	0	0	0	0	0	0	0	0	0	0	0	0	0	0	0	0	0	0	0	0	0	0	0	0
713900		0	0	0	0	0	0	0	0	0	0	0	0	0	0	0	0	0	0	0	0	0	0	0	0	0	0	0	0	0	0	0	0	0	0	0	0	0	0	0	0	0	0	0	0	0	0	0	0
711A00		0	0	0	0	0	0	0	0	0	0	0	0	0	0	0	0	0	0	0	0	0	0	0	0	0	0	0	0	0	0	0	0	0	0	0	0	0	0	0	0	0	0	0	0	0	0	0	0
812100		0	0	0	0	0	0	0	0	0	0	0	0	0	0	0	0	0	0	0	0	0	0	0	0	0	0	0	0	0	0	0	0	0	0	0	0	0	0	0	0	0	0	0	0	0	0	0	0
812200		0	0	0	0	0	0	0	0	0	0	0	0	0	0	0	0	0	0	0	0	0	0	0	0	0	0	0	0	0	0	0	0	0	0	0	0	0	0	0	0	0	0	0	0	0	0	0	0
812300		0	0	0	0	0	0	0	0	0	0	0	0	0	0	0	0	0	0	0	0	0	0	0	0	0	0	0	0	0	0	0	0	0	0	0	0	0	0	0	0	0	0	0	0	0	0	0	0
812900		0	0	0	0	0	0	0	0	0	0	0	0	0	0	0	0	0	0	0	0	0	0	0	0	0	0	0	0	0	0	0	0	0	0	0	0	0	0	0	0	0	0	0	0	0	0	0	0
4200ID		0	0	0	0	0	0	0	0	0	0	0	0	0	0	0	0	0	0	0	0	0	0	0	0	0	0	0	0	0	0	0	0	0	0	0	0	0	0	0	0	0	0	0	0	0	0	0	0
S00401		0	0	0	0	0	0	0	0	0	0	0	0	0	0	0	0	0	0	0	0	0	0	0	0	0	0	0	0	0	0	0	0	0	0	0	0	0	0	0	0	0	0	0	0	0	0	0	0
S00300		0	0	0	0	0	0	0	0	0	0	0	0	0	0	0	0	0	0	0	0	0	0	0	0	0	0	0	0	0	0	0	0	0	0	0	0	0	0	0	0	0	0	0	0	0	0	0	0
S00900		0	0	0	0	0	0	0	0	0	0	0	0	0	0	0	0	0	0	0	0	0	0	0	0	0	0	0	0	0	0	0	0	0	0	0	0	0	0	0	0	0	0	0	0	0	0	0	0
814000		0	0	0	0	0	0	0	0	0	0	0	0	0	0	0	0	0	0	0	0	0	0	0	0	0	0	0	0	0	0	0	0	0	0	0	0	0	0	0	0	0	0	0	0	0	0	0	0
[truncated: 152 more columns]

## Sheet: CEEIO2EXIO
CNIO_Row code	CNIO_Sector name	CNIO_Sector name_English	EXIOBASE product	Paddy rice	Wheat	Cereal grains nec	Vegetables, fruit, nuts	Oil seeds	Sugar cane, sugar beet	Plant-based fibers	Crops nec	Cattle	Pigs	Poultry	Meat animals nec	Animal products nec	Raw milk	Wool, silk-worm cocoons	Manure (conventional treatment)	Manure (biogas treatment)	Products of forestry, logging and related services (02)	Fish and other fishing products; services incidental of fishing (05)	Anthracite	Coking Coal	Other Bituminous Coal	Sub-Bituminous Coal	Patent Fuel	Lignite/Brown Coal	BKB/Peat Briquettes	Peat	Crude petroleum and services related to crude oil extraction, excluding surveying	Natural gas and services related to natural gas extraction, excluding surveying	Natural Gas Liquids	Other Hydrocarbons	Uranium and thorium ores (12)	Iron ores	Copper ores and concentrates	Nickel ores and concentrates	Aluminium ores and concentrates	Precious metal ores and concentrates	Lead, zinc and tin ores and concentrates	Other non-ferrous metal ores and concentrates	Stone	Sand and clay	Chemical and fertilizer minerals, salt and other mining and quarrying products n.e.c.	Products of meat cattle	Products of meat pigs	Products of meat poultry	Meat products nec
01001	农产品	Crop cultivation		1	1	1	1	1	1	1	1	0	0	0	0	0	0	0	0	0	0	0	0	0	0	0	0	0	0	0	0	0	0	0	0	0	0	0	0	0	0	0	0	0	0	0	0	0	0
02002	林产品	Forestry		0	0	0	0	0	0	0	0	0	0	0	0	0	0	0	0	0	1	0	0	0	0	0	0	0	0	0	0	0	0	0	0	0	0	0	0	0	0	0	0	0	0	0	0	0	0
03003	畜牧产品	Livestock and livestock products		0	0	0	0	0	0	0	0	1	1	1	1	1	1	1	0	0	0	0	0	0	0	0	0	0	0	0	0	0	0	0	0	0	0	0	0	0	0	0	0	0	0	0	0	0	0
04004	渔产品	Fishery		0	0	0	0	0	0	0	0	0	0	0	0	0	0	0	0	0	0	1	0	0	0	0	0	0	0	0	0	0	0	0	0	0	0	0	0	0	0	0	0	0	0	0	0	0	0
05005	农、林、牧、渔服务产品	Technical services for agriculture		0	0	0	0	0	0	0	0	0	0	0	0	0	0	0	0	0	1	1	0	0	0	0	0	0	0	0	0	0	0	0	0	0	0	0	0	0	0	0	0	0	0	0	0	0	0
06006	煤炭开采和洗选产品	Coal mining and processing		0	0	0	0	0	0	0	0	0	0	0	0	0	0	0	0	0	0	0	1	1	1	1	1	1	1	1	0	0	0	0	0	0	0	0	0	0	0	0	0	0	0	0	0	0	0
07007	石油和天然气开采产品	Crude petroleum and natural gas		0	0	0	0	0	0	0	0	0	0	0	0	0	0	0	0	0	0	0	0	0	0	0	0	0	0	0	1	1	1	1	0	0	0	0	0	0	0	0	0	0	0	0	0	0	0
08008	黑色金属矿采选产品	Ferrous metal ore mining		0	0	0	0	0	0	0	0	0	0	0	0	0	0	0	0	0	0	0	0	0	0	0	0	0	0	0	0	0	0	0	0	1	0	0	0	0	0	0	0	0	0	0	0	0	0
09009	有色金属矿采选产品	Non-ferrous metal ore mining		0	0	0	0	0	0	0	0	0	0	0	0	0	0	0	0	0	0	0	0	0	0	0	0	0	0	0	0	0	0	0	1	0	1	1	1	1	1	1	0	0	0	0	0	0	0
10010	非金属矿采选产品	Non-metallic minerals mining		0	0	0	0	0	0	0	0	0	0	0	0	0	0	0	0	0	0	0	0	0	0	0	0	0	0	0	0	0	0	0	0	0	0	0	0	0	0	0	1	1	0	0	0	0	0
11011	开采辅助活动和其他采矿产品	Auxiliary mining services and other mining		0	0	0	0	0	0	0	0	0	0	0	0	0	0	0	0	0	0	0	0	0	0	0	0	0	0	0	0	0	0	0	0	0	0	0	0	0	0	0	0	0	1	0	0	0	0
13012	谷物磨制品	Grain mill products		0	0	0	0	0	0	0	0	0	0	0	0	0	0	0	0	0	0	0	0	0	0	0	0	0	0	0	0	0	0	0	0	0	0	0	0	0	0	0	0	0	0	0	0	0	0
13013	饲料加工品	Feeding stuff production		0	0	0	0	0	0	0	0	0	0	0	0	0	0	0	0	0	0	0	0	0	0	0	0	0	0	0	0	0	0	0	0	0	0	0	0	0	0	0	0	0	0	0	0	0	0
13014	植物油加工品	Vegetable oil and forage		0	0	0	0	0	0	0	0	0	0	0	0	0	0	0	0	0	0	0	0	0	0	0	0	0	0	0	0	0	0	0	0	0	0	0	0	0	0	0	0	0	0	0	0	0	0
13015	糖及糖制品	Sugar refining		0	0	0	0	0	0	0	0	0	0	0	0	0	0	0	0	0	0	0	0	0	0	0	0	0	0	0	0	0	0	0	0	0	0	0	0	0	0	0	0	0	0	0	0	0	0
13016	屠宰及肉类加工品	Slaughtering and meat processing		0	0	0	0	0	0	0	0	0	0	0	0	0	0	0	0	0	0	0	0	0	0	0	0	0	0	0	0	0	0	0	0	0	0	0	0	0	0	0	0	0	0	1	1	1	1
13017	水产加工品	Prepared fish and seafood		0	0	0	0	0	0	0	0	0	0	0	0	0	0	0	0	0	0	0	0	0	0	0	0	0	0	0	0	0	0	0	0	0	0	0	0	0	0	0	0	0	0	0	0	0	0
13018	蔬菜、水果、坚果和其他农副食品加工品	Other food processing		0	0	0	0	0	0	0	0	0	0	0	0	0	0	0	0	0	0	0	0	0	0	0	0	0	0	0	0	0	0	0	0	0	0	0	0	0	0	0	0	0	0	0	0	0	0
14019	方便食品	Convenient foods		0	0	0	0	0	0	0	0	0	0	0	0	0	0	0	0	0	0	0	0	0	0	0	0	0	0	0	0	0	0	0	0	0	0	0	0	0	0	0	0	0	0	0	0	0	0
14020	乳制品	Liquid milk and dairy products		0	0	0	0	0	0	0	0	0	0	0	0	0	0	0	0	0	0	0	0	0	0	0	0	0	0	0	0	0	0	0	0	0	0	0	0	0	0	0	0	0	0	0	0	0	0
14021	调味品、发酵制品	Spices and fermentation products		0	0	0	0	0	0	0	0	0	0	0	0	0	0	0	0	0	0	0	0	0	0	0	0	0	0	0	0	0	0	0	0	0	0	0	0	0	0	0	0	0	0	0	0	0	0
14022	其他食品	Other food manufacturing		0	0	0	0	0	0	0	0	0	0	0	0	0	0	0	0	0	0	0	0	0	0	0	0	0	0	0	0	0	0	0	0	0	0	0	0	0	0	0	0	0	0	0	0	0	0
15023	酒精和酒	Wines, spirits and liquors		0	0	0	0	0	0	0	0	0	0	0	0	0	0	0	0	0	0	0	0	0	0	0	0	0	0	0	0	0	0	0	0	0	0	0	0	0	0	0	0	0	0	0	0	0	0
15024	饮料	Non-alcoholic beverage		0	0	0	0	0	0	0	0	0	0	0	0	0	0	0	0	0	0	0	0	0	0	0	0	0	0	0	0	0	0	0	0	0	0	0	0	0	0	0	0	0	0	0	0	0	0
15025	精制茶	Tea		0	0	0	0	0	0	0	0	0	0	0	0	0	0	0	0	0	0	0	0	0	0	0	0	0	0	0	0	0	0	0	0	0	0	0	0	0	0	0	0	0	0	0	0	0	0
16026	烟草制品	Tobacco products		0	0	0	0	0	0	0	0	0	0	0	0	0	0	0	0	0	0	0	0	0	0	0	0	0	0	0	0	0	0	0	0	0	0	0	0	0	0	0	0	0	0	0	0	0	0
17027	棉、化纤纺织及印染精加工品	Cotton textiles		0	0	0	0	0	0	0	0	0	0	0	0	0	0	0	0	0	0	0	0	0	0	0	0	0	0	0	0	0	0	0	0	0	0	0	0	0	0	0	0	0	0	0	0	0	0
17028	毛纺织及染整精加工品	Woolen textiles		0	0	0	0	0	0	0	0	0	0	0	0	0	0	0	0	0	0	0	0	0	0	0	0	0	0	0	0	0	0	0	0	0	0	0	0	0	0	0	0	0	0	0	0	0	0
17029	麻、丝绢纺织及加工品	Hemp textiles		0	0	0	0	0	0	0	0	0	0	0	0	0	0	0	0	0	0	0	0	0	0	0	0	0	0	0	0	0	0	0	0	0	0	0	0	0	0	0	0	0	0	0	0	0	0
17030	针织或钩针编织及其制品	Knitted mills		0	0	0	0	0	0	0	0	0	0	0	0	0	0	0	0	0	0	0	0	0	0	0	0	0	0	0	0	0	0	0	0	0	0	0	0	0	0	0	0	0	0	0	0	0	0
17031	纺织制成品	Finished textile products		0	0	0	0	0	0	0	0	0	0	0	0	0	0	0	0	0	0	0	0	0	0	0	0	0	0	0	0	0	0	0	0	0	0	0	0	0	0	0	0	0	0	0	0	0	0
18032	纺织服装服饰	Wearing apparel		0	0	0	0	0	0	0	0	0	0	0	0	0	0	0	0	0	0	0	0	0	0	0	0	0	0	0	0	0	0	0	0	0	0	0	0	0	0	0	0	0	0	0	0	0	0
19033	皮革、毛皮、羽毛及其制品	Leather, furs, down and related products		0	0	0	0	0	0	0	0	0	0	0	0	0	0	0	0	0	0	0	0	0	0	0	0	0	0	0	0	0	0	0	0	0	0	0	0	0	0	0	0	0	0	0	0	0	0
19034	鞋	Footwear		0	0	0	0	0	0	0	0	0	0	0	0	0	0	0	0	0	0	0	0	0	0	0	0	0	0	0	0	0	0	0	0	0	0	0	0	0	0	0	0	0	0	0	0	0	0
20035	木材加工和木、竹、藤、棕、草制品	Sawmills, fibreboard, and products of wood, bamboo, cane, palm, straw, etc.		0	0	0	0	0	0	0	0	0	0	0	0	0	0	0	0	0	0	0	0	0	0	0	0	0	0	0	0	0	0	0	0	0	0	0	0	0	0	0	0	0	0	0	0	0	0
21036	家具	Furniture		0	0	0	0	0	0	0	0	0	0	0	0	0	0	0	0	0	0	0	0	0	0	0	0	0	0	0	0	0	0	0	0	0	0	0	0	0	0	0	0	0	0	0	0	0	0
22037	造纸和纸制品	Paper and paper products		0	0	0	0	0	0	0	0	0	0	0	0	0	0	0	0	0	0	0	0	0	0	0	0	0	0	0	0	0	0	0	0	0	0	0	0	0	0	0	0	0	0	0	0	0	0
23038	印刷和记录媒介复制品	Printing and record medium reproduction		0	0	0	0	0	0	0	0	0	0	0	0	0	0	0	0	0	0	0	0	0	0	0	0	0	0	0	0	0	0	0	0	0	0	0	0	0	0	0	0	0	0	0	0	0	0
24039	工艺美术品	Arts and crafts		0	0	0	0	0	0	0	0	0	0	0	0	0	0	0	0	0	0	0	0	0	0	0	0	0	0	0	0	0	0	0	0	0	0	0	0	0	0	0	0	0	0	0	0	0	0
24040	文教、体育和娱乐用品	Culture and education, sports and recreational products		0	0	0	0	0	0	0	0	0	0	0	0	0	0	0	0	0	0	0	0	0	0	0	0	0	0	0	0	0	0	0	0	0	0	0	0	0	0	0	0	0	0	0	0	0	0
25041	精炼石油和核燃料加工品	Petroleum refining and nuclear fuel		0	0	0	0	0	0	0	0	0	0	0	0	0	0	0	0	0	0	0	0	0	0	0	0	0	0	0	0	0	0	0	0	0	0	0	0	0	0	0	0	0	0	0	0	0	0
25042	煤炭加工品	Coking		0	0	0	0	0	0	0	0	0	0	0	0	0	0	0	0	0	0	0	0	0	0	0	0	0	0	0	0	0	0	0	0	0	0	0	0	0	0	0	0	0	0	0	0	0	0
26043	基础化学原料	Raw chemical materials		0	0	0	0	0	0	0	0	0	0	0	0	0	0	0	0	0	0	0	0	0	0	0	0	0	0	0	0	0	0	0	0	0	0	0	0	0	0	0	0	0	0	0	0	0	0
26044	肥料	Chemical fertilizers		0	0	0	0	0	0	0	0	0	0	0	0	0	0	0	0	0	0	0	0	0	0	0	0	0	0	0	0	0	0	0	0	0	0	0	0	0	0	0	0	0	0	0	0	0	0
26045	农药	Chemical pesticides		0	0	0	0	0	0	0	0	0	0	0	0	0	0	0	0	0	0	0	0	0	0	0	0	0	0	0	0	0	0	0	0	0	0	0	0	0	0	0	0	0	0	0	0	0	0
26046	涂料、油墨、颜料及类似产品	Chemicals for painting, dying and others		0	0	0	0	0	0	0	0	0	0	0	0	0	0	0	0	0	0	0	0	0	0	0	0	0	0	0	0	0	0	0	0	0	0	0	0	0	0	0	0	0	0	0	0	0	0
26047	合成材料	Synthetic chemicals		0	0	0	0	0	0	0	0	0	0	0	0	0	0	0	0	0	0	0	0	0	0	0	0	0	0	0	0	0	0	0	0	0	0	0	0	0	0	0	0	0	0	0	0	0	0
26048	专用化学产品和炸药、火工、焰火产品	Chemicals for special usages		0	0	0	0	0	0	0	0	0	0	0	0	0	0	0	0	0	0	0	0	0	0	0	0	0	0	0	0	0	0	0	0	0	0	0	0	0	0	0	0	0	0	0	0	0	0
26049	日用化学产品	Chemical products for daily use		0	0	0	0	0	0	0	0	0	0	0	0	0	0	0	0	0	0	0	0	0	0	0	0	0	0	0	0	0	0	0	0	0	0	0	0	0	0	0	0	0	0	0	0	0	0
27050	医药制品	Medical and pharmaceutical products		0	0	0	0	0	0	0	0	0	0	0	0	0	0	0	0	0	0	0	0	0	0	0	0	0	0	0	0	0	0	0	0	0	0	0	0	0	0	0	0	0	0	0	0	0	0
28051	化学纤维制品	Chemical fibers		0	0	0	0	0	0	0	0	0	0	0	0	0	0	0	0	0	0	0	0	0	0	0	0	0	0	0	0	0	0	0	0	0	0	0	0	0	0	0	0	0	0	0	0	0	0
29052	橡胶制品	Rubber products		0	0	0	0	0	0	0	0	0	0	0	0	0	0	0	0	0	0	0	0	0	0	0	0	0	0	0	0	0	0	0	0	0	0	0	0	0	0	0	0	0	0	0	0	0	0
29053	塑料制品	Plastic products		0	0	0	0	0	0	0	0	0	0	0	0	0	0	0	0	0	0	0	0	0	0	0	0	0	0	0	0	0	0	0	0	0	0	0	0	0	0	0	0	0	0	0	0	0	0
30054	水泥、石灰和石膏	Cement, lime and plaster		0	0	0	0	0	0	0	0	0	0	0	0	0	0	0	0	0	0	0	0	0	0	0	0	0	0	0	0	0	0	0	0	0	0	0	0	0	0	0	0	0	0	0	0	0	0
30055	石膏、水泥制品及类似制品	Cement and plaster products		0	0	0	0	0	0	0	0	0	0	0	0	0	0	0	0	0	0	0	0	0	0	0	0	0	0	0	0	0	0	0	0	0	0	0	0	0	0	0	0	0	0	0	0	0	0
30056	砖瓦、石材等建筑材料	Brick, tile, stone and other building materials		0	0	0	0	0	0	0	0	0	0	0	0	0	0	0	0	0	0	0	0	0	0	0	0	0	0	0	0	0	0	0	0	0	0	0	0	0	0	0	0	0	0	0	0	0	0
30057	玻璃和玻璃制品	Glass and glass products		0	0	0	0	0	0	0	0	0	0	0	0	0	0	0	0	0	0	0	0	0	0	0	0	0	0	0	0	0	0	0	0	0	0	0	0	0	0	0	0	0	0	0	0	0	0
30058	陶瓷制品	Ceramic products		0	0	0	0	0	0	0	0	0	0	0	0	0	0	0	0	0	0	0	0	0	0	0	0	0	0	0	0	0	0	0	0	0	0	0	0	0	0	0	0	0	0	0	0	0	0
30059	耐火材料制品	Fireproof products		0	0	0	0	0	0	0	0	0	0	0	0	0	0	0	0	0	0	0	0	0	0	0	0	0	0	0	0	0	0	0	0	0	0	0	0	0	0	0	0	0	0	0	0	0	0
30060	石墨及其他非金属矿物制品	Other non-metallic mineral products		0	0	0	0	0	0	0	0	0	0	0	0	0	0	0	0	0	0	0	0	0	0	0	0	0	0	0	0	0	0	0	0	0	0	0	0	0	0	0	0	0	0	0	0	0	0
31061	钢	Steel, iron and their castings		0	0	0	0	0	0	0	0	0	0	0	0	0	0	0	0	0	0	0	0	0	0	0	0	0	0	0	0	0	0	0	0	0	0	0	0	0	0	0	0	0	0	0	0	0	0
31062	钢压延产品	Steel processing		0	0	0	0	0	0	0	0	0	0	0	0	0	0	0	0	0	0	0	0	0	0	0	0	0	0	0	0	0	0	0	0	0	0	0	0	0	0	0	0	0	0	0	0	0	0
31063	铁及铁合金产品	Iron alloy smelting		0	0	0	0	0	0	0	0	0	0	0	0	0	0	0	0	0	0	0	0	0	0	0	0	0	0	0	0	0	0	0	0	0	0	0	0	0	0	0	0	0	0	0	0	0	0
32064	有色金属及其合金	Nonferrous metal smelting		0	0	0	0	0	0	0	0	0	0	0	0	0	0	0	0	0	0	0	0	0	0	0	0	0	0	0	0	0	0	0	0	0	0	0	0	0	0	0	0	0	0	0	0	0	0
32065	有色金属压延加工品	Nonferrous metal processing		0	0	0	0	0	0	0	0	0	0	0	0	0	0	0	0	0	0	0	0	0	0	0	0	0	0	0	0	0	0	0	0	0	0	0	0	0	0	0	0	0	0	0	0	0	0
33066	金属制品	Metal products		0	0	0	0	0	0	0	0	0	0	0	0	0	0	0	0	0	0	0	0	0	0	0	0	0	0	0	0	0	0	0	0	0	0	0	0	0	0	0	0	0	0	0	0	0	0
34067	锅炉及原动设备	Boiler, engines and turbine		0	0	0	0	0	0	0	0	0	0	0	0	0	0	0	0	0	0	0	0	0	0	0	0	0	0	0	0	0	0	0	0	0	0	0	0	0	0	0	0	0	0	0	0	0	0
34068	金属加工机械	Metalworking machinery		0	0	0	0	0	0	0	0	0	0	0	0	0	0	0	0	0	0	0	0	0	0	0	0	0	0	0	0	0	0	0	0	0	0	0	0	0	0	0	0	0	0	0	0	0	0
34069	物料搬运设备	Material handling equipment		0	0	0	0	0	0	0	0	0	0	0	0	0	0	0	0	0	0	0	0	0	0	0	0	0	0	0	0	0	0	0	0	0	0	0	0	0	0	0	0	0	0	0	0	0	0
34070	泵、阀门、压缩机及类似机械	Pump, valve, compressor and similar machinery		0	0	0	0	0	0	0	0	0	0	0	0	0	0	0	0	0	0	0	0	0	0	0	0	0	0	0	0	0	0	0	0	0	0	0	0	0	0	0	0	0	0	0	0	0	0
34071	文化、办公用机械	Cultural and office equipment		0	0	0	0	0	0	0	0	0	0	0	0	0	0	0	0	0	0	0	0	0	0	0	0	0	0	0	0	0	0	0	0	0	0	0	0	0	0	0	0	0	0	0	0	0	0
34072	其他通用设备	Other general equipment		0	0	0	0	0	0	0	0	0	0	0	0	0	0	0	0	0	0	0	0	0	0	0	0	0	0	0	0	0	0	0	0	0	0	0	0	0	0	0	0	0	0	0	0	0	0
35073	采矿、冶金、建筑专用设备	Mining, metallurgy and construction equipment		0	0	0	0	0	0	0	0	0	0	0	0	0	0	0	0	0	0	0	0	0	0	0	0	0	0	0	0	0	0	0	0	0	0	0	0	0	0	0	0	0	0	0	0	0	0
35074	化工、木材、非金属加工专用设备	Chemical engineering, wood and non-metallic processing equipment		0	0	0	0	0	0	0	0	0	0	0	0	0	0	0	0	0	0	0	0	0	0	0	0	0	0	0	0	0	0	0	0	0	0	0	0	0	0	0	0	0	0	0	0	0	0
35075	农、林、牧、渔专用机械	Cultivation, forestry, animal husbandry and fishery machinery		0	0	0	0	0	0	0	0	0	0	0	0	0	0	0	0	0	0	0	0	0	0	0	0	0	0	0	0	0	0	0	0	0	0	0	0	0	0	0	0	0	0	0	0	0	0
35076	其他专用设备	Other special equipment		0	0	0	0	0	0	0	0	0	0	0	0	0	0	0	0	0	0	0	0	0	0	0	0	0	0	0	0	0	0	0	0	0	0	0	0	0	0	0	0	0	0	0	0	0	0
36077	汽车整车	Automobile vehicle		0	0	0	0	0	0	0	0	0	0	0	0	0	0	0	0	0	0	0	0	0	0	0	0	0	0	0	0	0	0	0	0	0	0	0	0	0	0	0	0	0	0	0	0	0	0
36078	汽车零部件及配件	Auto parts and accessories		0	0	0	0	0	0	0	0	0	0	0	0	0	0	0	0	0	0	0	0	0	0	0	0	0	0	0	0	0	0	0	0	0	0	0	0	0	0	0	0	0	0	0	0	0	0
37079	铁路运输和城市轨道交通设备	Railroad transport equipment		0	0	0	0	0	0	0	0	0	0	0	0	0	0	0	0	0	0	0	0	0	0	0	0	0	0	0	0	0	0	0	0	0	0	0	0	0	0	0	0	0	0	0	0	0	0
37080	船舶及相关装置	Ship building		0	0	0	0	0	0	0	0	0	0	0	0	0	0	0	0	0	0	0	0	0	0	0	0	0	0	0	0	0	0	0	0	0	0	0	0	0	0	0	0	0	0	0	0	0	0
37081	其他交通运输设备	Other transport machinery		0	0	0	0	0	0	0	0	0	0	0	0	0	0	0	0	0	0	0	0	0	0	0	0	0	0	0	0	0	0	0	0	0	0	0	0	0	0	0	0	0	0	0	0	0	0
38082	电机	Generators		0	0	0	0	0	0	0	0	0	0	0	0	0	0	0	0	0	0	0	0	0	0	0	0	0	0	0	0	0	0	0	0	0	0	0	0	0	0	0	0	0	0	0	0	0	0
38083	输配电及控制设备	Power transmission, distribution and control equipment		0	0	0	0	0	0	0	0	0	0	0	0	0	0	0	0	0	0	0	0	0	0	0	0	0	0	0	0	0	0	0	0	0	0	0	0	0	0	0	0	0	0	0	0	0	0
38084	电线、电缆、光缆及电工器材	Cable and electrical materials		0	0	0	0	0	0	0	0	0	0	0	0	0	0	0	0	0	0	0	0	0	0	0	0	0	0	0	0	0	0	0	0	0	0	0	0	0	0	0	0	0	0	0	0	0	0
38085	电池	Battery		0	0	0	0	0	0	0	0	0	0	0	0	0	0	0	0	0	0	0	0	0	0	0	0	0	0	0	0	0	0	0	0	0	0	0	0	0	0	0	0	0	0	0	0	0	0
38086	家用器具	Household appliances		0	0	0	0	0	0	0	0	0	0	0	0	0	0	0	0	0	0	0	0	0	0	0	0	0	0	0	0	0	0	0	0	0	0	0	0	0	0	0	0	0	0	0	0	0	0
38087	其他电气机械和器材	Other electric machinery and equipment		0	0	0	0	0	0	0	0	0	0	0	0	0	0	0	0	0	0	0	0	0	0	0	0	0	0	0	0	0	0	0	0	0	0	0	0	0	0	0	0	0	0	0	0	0	0
39088	计算机	Computer		0	0	0	0	0	0	0	0	0	0	0	0	0	0	0	0	0	0	0	0	0	0	0	0	0	0	0	0	0	0	0	0	0	0	0	0	0	0	0	0	0	0	0	0	0	0
39089	通信设备	Communication equipment		0	0	0	0	0	0	0	0	0	0	0	0	0	0	0	0	0	0	0	0	0	0	0	0	0	0	0	0	0	0	0	0	0	0	0	0	0	0	0	0	0	0	0	0	0	0
39090	广播电视设备和雷达及配套设备	Radar and broadcasting equipment		0	0	0	0	0	0	0	0	0	0	0	0	0	0	0	0	0	0	0	0	0	0	0	0	0	0	0	0	0	0	0	0	0	0	0	0	0	0	0	0	0	0	0	0	0	0
39091	视听设备	Audio-visual equipment		0	0	0	0	0	0	0	0	0	0	0	0	0	0	0	0	0	0	0	0	0	0	0	0	0	0	0	0	0	0	0	0	0	0	0	0	0	0	0	0	0	0	0	0	0	0
39092	电子元器件	Electronic elements and devices		0	0	0	0	0	0	0	0	0	0	0	0	0	0	0	0	0	0	0	0	0	0	0	0	0	0	0	0	0	0	0	0	0	0	0	0	0	0	0	0	0	0	0	0	0	0
39093	其他电子设备	Other electronic equipment		0	0	0	0	0	0	0	0	0	0	0	0	0	0	0	0	0	0	0	0	0	0	0	0	0	0	0	0	0	0	0	0	0	0	0	0	0	0	0	0	0	0	0	0	0	0
40094	仪器仪表	Instruments, meters and other measuring equipment		0	0	0	0	0	0	0	0	0	0	0	0	0	0	0	0	0	0	0	0	0	0	0	0	0	0	0	0	0	0	0	0	0	0	0	0	0	0	0	0	0	0	0	0	0	0
41095	其他制造产品	Other manufacturing products		0	0	0	0	0	0	0	0	0	0	0	0	0	0	0	0	0	0	0	0	0	0	0	0	0	0	0	0	0	0	0	0	0	0	0	0	0	0	0	0	0	0	0	0	0	0
42096	废弃资源和废旧材料回收加工品	Scrap and waste recycling products		0	0	0	0	0	0	0	0	0	0	0	0	0	0	0	0	0	0	0	0	0	0	0	0	0	0	0	0	0	0	0	0	0	0	0	0	0	0	0	0	0	0	0	0	0	0
43097	金属制品、机械和设备修理服务	Metal products, machinery and equipment repairs		0	0	0	0	0	0	0	0	0	0	0	0	0	0	0	0	0	0	0	0	0	0	0	0	0	0	0	0	0	0	0	0	0	0	0	0	0	0	0	0	0	0	0	0	0	0
44098	电力、热力生产和供应	Electricity and heat production and supply		0	0	0	0	0	0	0	0	0	0	0	0	0	0	0	0	0	0	0	0	0	0	0	0	0	0	0	0	0	0	0	0	0	0	0	0	0	0	0	0	0	0	0	0	0	0
45099	燃气生产和供应	Gas production and supply		0	0	0	0	0	0	0	0	0	0	0	0	0	0	0	0	0	0	0	0	0	0	0	0	0	0	0	0	0	0	0	0	0	0	0	0	0	0	0	0	0	0	0	0	0	0
46100	水的生产和供应	Water production and supply		0	0	0	0	0	0	0	0	0	0	0	0	0	0	0	0	0	0	0	0	0	0	0	0	0	0	0	0	0	0	0	0	0	0	0	0	0	0	0	0	0	0	0	0	0	0
47101	房屋建筑	Building construction		0	0	0	0	0	0	0	0	0	0	0	0	0	0	0	0	0	0	0	0	0	0	0	0	0	0	0	0	0	0	0	0	0	0	0	0	0	0	0	0	0	0	0	0	0	0
48102	土木工程建筑	Civil engineering construction		0	0	0	0	0	0	0	0	0	0	0	0	0	0	0	0	0	0	0	0	0	0	0	0	0	0	0	0	0	0	0	0	0	0	0	0	0	0	0	0	0	0	0	0	0	0
49103	建筑安装	Construction installation		0	0	0	0	0	0	0	0	0	0	0	0	0	0	0	0	0	0	0	0	0	0	0	0	0	0	0	0	0	0	0	0	0	0	0	0	0	0	0	0	0	0	0	0	0	0
50104	建筑装饰、装修和其他建筑服务	Construction decoration and other construction services		0	0	0	0	0	0	0	0	0	0	0	0	0	0	0	0	0	0	0	0	0	0	0	0	0	0	0	0	0	0	0	0	0	0	0	0	0	0	0	0	0	0	0	0	0	0
51105	批发	Wholesale		0	0	0	0	0	0	0	0	0	0	0	0	0	0	0	0	0	0	0	0	0	0	0	0	0	0	0	0	0	0	0	0	0	0	0	0	0	0	0	0	0	0	0	0	0	0
52106	零售	Retail		0	0	0	0	0	0	0	0	0	0	0	0	0	0	0	0	0	0	0	0	0	0	0	0	0	0	0	0	0	0	0	0	0	0	0	0	0	0	0	0	0	0	0	0	0	0
53107	铁路旅客运输	Railway transport for passengers		0	0	0	0	0	0	0	0	0	0	0	0	0	0	0	0	0	0	0	0	0	0	0	0	0	0	0	0	0	0	0	0	0	0	0	0	0	0	0	0	0	0	0	0	0	0
53108	铁路货物运输和运输辅助活动	Railway transport for cargo and auxiliary activities		0	0	0	0	0	0	0	0	0	0	0	0	0	0	0	0	0	0	0	0	0	0	0	0	0	0	0	0	0	0	0	0	0	0	0	0	0	0	0	0	0	0	0	0	0	0
54109	城市公共交通及公路客运	Urban public transport and highway transport for passengers		0	0	0	0	0	0	0	0	0	0	0	0	0	0	0	0	0	0	0	0	0	0	0	0	0	0	0	0	0	0	0	0	0	0	0	0	0	0	0	0	0	0	0	0	0	0
54110	道路货物运输和运输辅助活动	Highway transport for cargo and auxiliary activities		0	0	0	0	0	0	0	0	0	0	0	0	0	0	0	0	0	0	0	0	0	0	0	0	0	0	0	0	0	0	0	0	0	0	0	0	0	0	0	0	0	0	0	0	0	0
55111	水上旅客运输	Water transport for passengers		0	0	0	0	0	0	0	0	0	0	0	0	0	0	0	0	0	0	0	0	0	0	0	0	0	0	0	0	0	0	0	0	0	0	0	0	0	0	0	0	0	0	0	0	0	0
55112	水上货物运输和运输辅助活动	Water transport for cargo and auxiliary activities		0	0	0	0	0	0	0	0	0	0	0	0	0	0	0	0	0	0	0	0	0	0	0	0	0	0	0	0	0	0	0	0	0	0	0	0	0	0	0	0	0	0	0	0	0	0
56113	航空旅客运输	Air transport for passengers		0	0	0	0	0	0	0	0	0	0	0	0	0	0	0	0	0	0	0	0	0	0	0	0	0	0	0	0	0	0	0	0	0	0	0	0	0	0	0	0	0	0	0	0	0	0
56114	航空货物运输和运输辅助活动	Air transport for cargo and auxiliary activities		0	0	0	0	0	0	0	0	0	0	0	0	0	0	0	0	0	0	0	0	0	0	0	0	0	0	0	0	0	0	0	0	0	0	0	0	0	0	0	0	0	0	0	0	0	0
57115	管道运输	Pipeline transport		0	0	0	0	0	0	0	0	0	0	0	0	0	0	0	0	0	0	0	0	0	0	0	0	0	0	0	0	0	0	0	0	0	0	0	0	0	0	0	0	0	0	0	0	0	0
58116	多式联运和运输代理	Multimodal transport and transport agents		0	0	0	0	0	0	0	0	0	0	0	0	0	0	0	0	0	0	0	0	0	0	0	0	0	0	0	0	0	0	0	0	0	0	0	0	0	0	0	0	0	0	0	0	0	0
59117	装卸搬运和仓储	Handling and warehousing		0	0	0	0	0	0	0	0	0	0	0	0	0	0	0	0	0	0	0	0	0	0	0	0	0	0	0	0	0	0	0	0	0	0	0	0	0	0	0	0	0	0	0	0	0	0
60118	邮政	Post		0	0	0	0	0	0	0	0	0	0	0	0	0	0	0	0	0	0	0	0	0	0	0	0	0	0	0	0	0	0	0	0	0	0	0	0	0	0	0	0	0	0	0	0	0	0
61119	住宿	Hotels		0	0	0	0	0	0	0	0	0	0	0	0	0	0	0	0	0	0	0	0	0	0	0	0	0	0	0	0	0	0	0	0	0	0	0	0	0	0	0	0	0	0	0	0	0	0
62120	餐饮	Eating and drinking places		0	0	0	0	0	0	0	0	0	0	0	0	0	0	0	0	0	0	0	0	0	0	0	0	0	0	0	0	0	0	0	0	0	0	0	0	0	0	0	0	0	0	0	0	0	0
63121	电信	Telecommunication		0	0	0	0	0	0	0	0	0	0	0	0	0	0	0	0	0	0	0	0	0	0	0	0	0	0	0	0	0	0	0	0	0	0	0	0	0	0	0	0	0	0	0	0	0	0
63122	广播电视及卫星传输服务	Broadcasting, television and satellite transmission services		0	0	0	0	0	0	0	0	0	0	0	0	0	0	0	0	0	0	0	0	0	0	0	0	0	0	0	0	0	0	0	0	0	0	0	0	0	0	0	0	0	0	0	0	0	0
64123	互联网和相关服务	The Internet and related services		0	0	0	0	0	0	0	0	0	0	0	0	0	0	0	0	0	0	0	0	0	0	0	0	0	0	0	0	0	0	0	0	0	0	0	0	0	0	0	0	0	0	0	0	0	0
65124	软件服务	Software services		0	0	0	0	0	0	0	0	0	0	0	0	0	0	0	0	0	0	0	0	0	0	0	0	0	0	0	0	0	0	0	0	0	0	0	0	0	0	0	0	0	0	0	0	0	0
65125	信息技术服务	Information technology services		0	0	0	0	0	0	0	0	0	0	0	0	0	0	0	0	0	0	0	0	0	0	0	0	0	0	0	0	0	0	0	0	0	0	0	0	0	0	0	0	0	0	0	0	0	0
66126	货币金融和其他金融服务	Finance		0	0	0	0	0	0	0	0	0	0	0	0	0	0	0	0	0	0	0	0	0	0	0	0	0	0	0	0	0	0	0	0	0	0	0	0	0	0	0	0	0	0	0	0	0	0
67127	资本市场服务	Capital market services		0	0	0	0	0	0	0	0	0	0	0	0	0	0	0	0	0	0	0	0	0	0	0	0	0	0	0	0	0	0	0	0	0	0	0	0	0	0	0	0	0	0	0	0	0	0
68128	保险	Insurance		0	0	0	0	0	0	0	0	0	0	0	0	0	0	0	0	0	0	0	0	0	0	0	0	0	0	0	0	0	0	0	0	0	0	0	0	0	0	0	0	0	0	0	0	0	0
70129	房地产	Real estate		0	0	0	0	0	0	0	0	0	0	0	0	0	0	0	0	0	0	0	0	0	0	0	0	0	0	0	0	0	0	0	0	0	0	0	0	0	0	0	0	0	0	0	0	0	0
71130	租赁	Leasehold		0	0	0	0	0	0	0	0	0	0	0	0	0	0	0	0	0	0	0	0	0	0	0	0	0	0	0	0	0	0	0	0	0	0	0	0	0	0	0	0	0	0	0	0	0	0
72131	商务服务	Business services		0	0	0	0	0	0	0	0	0	0	0	0	0	0	0	0	0	0	0	0	0	0	0	0	0	0	0	0	0	0	0	0	0	0	0	0	0	0	0	0	0	0	0	0	0	0
73132	研究和试验发展	Scientific research and experiment		0	0	0	0	0	0	0	0	0	0	0	0	0	0	0	0	0	0	0	0	0	0	0	0	0	0	0	0	0	0	0	0	0	0	0	0	0	0	0	0	0	0	0	0	0	0
74133	专业技术服务	Special technical services		0	0	0	0	0	0	0	0	0	0	0	0	0	0	0	0	0	0	0	0	0	0	0	0	0	0	0	0	0	0	0	0	0	0	0	0	0	0	0	0	0	0	0	0	0	0
75134	科技推广和应用服务	Science & technology promotion and application services		0	0	0	0	0	0	0	0	0	0	0	0	0	0	0	0	0	0	0	0	0	0	0	0	0	0	0	0	0	0	0	0	0	0	0	0	0	0	0	0	0	0	0	0	0	0
76135	水利管理	Water conservancy		0	0	0	0	0	0	0	0	0	0	0	0	0	0	0	0	0	0	0	0	0	0	0	0	0	0	0	0	0	0	0	0	0	0	0	0	0	0	0	0	0	0	0	0	0	0
77136	生态保护和环境治理	Ecological protection and environmental governance		0	0	0	0	0	0	0	0	0	0	0	0	0	0	0	1	1	0	0	0	0	0	0	0	0	0	0	0	0	0	0	0	0	0	0	0	0	0	0	0	0	0	0	0	0	0
78137	公共设施及土地管理	Public infrastructure management		0	0	0	0	0	0	0	0	0	0	0	0	0	0	0	0	0	0	0	0	0	0	0	0	0	0	0	0	0	0	0	0	0	0	0	0	0	0	0	0	0	0	0	0	0	0
80138	居民服务	Residential services		0	0	0	0	0	0	0	0	0	0	0	0	0	0	0	0	0	0	0	0	0	0	0	0	0	0	0	0	0	0	0	0	0	0	0	0	0	0	0	0	0	0	0	0	0	0
81139	其他服务	Other social services		0	0	0	0	0	0	0	0	0	0	0	0	0	0	0	0	0	0	0	0	0	0	0	0	0	0	0	0	0	0	0	0	0	0	0	0	0	0	0	0	0	0	0	0	0	0
83140	教育	Education services		0	0	0	0	0	0	0	0	0	0	0	0	0	0	0	0	0	0	0	0	0	0	0	0	0	0	0	0	0	0	0	0	0	0	0	0	0	0	0	0	0	0	0	0	0	0
84141	卫生	Health services		0	0	0	0	0	0	0	0	0	0	0	0	0	0	0	0	0	0	0	0	0	0	0	0	0	0	0	0	0	0	0	0	0	0	0	0	0	0	0	0	0	0	0	0	0	0
85142	社会工作	Social work		0	0	0	0	0	0	0	0	0	0	0	0	0	0	0	0	0	0	0	0	0	0	0	0	0	0	0	0	0	0	0	0	0	0	0	0	0	0	0	0	0	0	0	0	0	0
86143	新闻和出版	News press		0	0	0	0	0	0	0	0	0	0	0	0	0	0	0	0	0	0	0	0	0	0	0	0	0	0	0	0	0	0	0	0	0	0	0	0	0	0	0	0	0	0	0	0	0	0
87144	广播、电视、电影和影视录音制作	Radio, television, film and audio-video		0	0	0	0	0	0	0	0	0	0	0	0	0	0	0	0	0	0	0	0	0	0	0	0	0	0	0	0	0	0	0	0	0	0	0	0	0	0	0	0	0	0	0	0	0	0
88145	文化艺术	Culture and arts		0	0	0	0	0	0	0	0	0	0	0	0	0	0	0	0	0	0	0	0	0	0	0	0	0	0	0	0	0	0	0	0	0	0	0	0	0	0	0	0	0	0	0	0	0	0
89146	体育	Sports		0	0	0	0	0	0	0	0	0	0	0	0	0	0	0	0	0	0	0	0	0	0	0	0	0	0	0	0	0	0	0	0	0	0	0	0	0	0	0	0	0	0	0	0	0	0
90147	娱乐	Recreational services		0	0	0	0	0	0	0	0	0	0	0	0	0	0	0	0	0	0	0	0	0	0	0	0	0	0	0	0	0	0	0	0	0	0	0	0	0	0	0	0	0	0	0	0	0	0
91149	公共管理和社会组织	Public administration and social organization		0	0	0	0	0	0	0	0	0	0	0	0	0	0	0	0	0	0	0	0	0	0	0	0	0	0	0	0	0	0	0	0	0	0	0	0	0	0	0	0	0	0	0	0	0	0
94148	社会保障	Social security		0	0	0	0	0	0	0	0	0	0	0	0	0	0	0	0	0	0	0	0	0	0	0	0	0	0	0	0	0	0	0	0	0	0	0	0	0	0	0	0	0	0	0	0	0	0
[truncated: 154 more columns]

## Sheet: KRIO2EXIO
KRIO_Row code	KRIO_Sector name	KRIO_Sector name_English	EXIOBASE product	Paddy rice	Wheat	Cereal grains nec	Vegetables, fruit, nuts	Oil seeds	Sugar cane, sugar beet	Plant-based fibers	Crops nec	Cattle	Pigs	Poultry	Meat animals nec	Animal products nec	Raw milk	Wool, silk-worm cocoons	Manure (conventional treatment)	Manure (biogas treatment)	Products of forestry, logging and related services (02)	Fish and other fishing products; services incidental of fishing (05)	Anthracite	Coking Coal	Other Bituminous Coal	Sub-Bituminous Coal	Patent Fuel	Lignite/Brown Coal	BKB/Peat Briquettes	Peat	Crude petroleum and services related to crude oil extraction, excluding surveying	Natural gas and services related to natural gas extraction, excluding surveying	Natural Gas Liquids	Other Hydrocarbons	Uranium and thorium ores (12)	Iron ores	Copper ores and concentrates	Nickel ores and concentrates	Aluminium ores and concentrates	Precious metal ores and concentrates	Lead, zinc and tin ores and concentrates	Other non-ferrous metal ores and concentrates	Stone	Sand and clay	Chemical and fertilizer minerals, salt and other mining and quarrying products n.e.c.	Products of meat cattle	Products of meat pigs	Products of meat poultry	Meat products nec
0111	벼	Rice		1	0	0	0	0	0	0	0	0	0	0	0	0	0	0	0	0	0	0	0	0	0	0	0	0	0	0	0	0	0	0	0	0	0	0	0	0	0	0	0	0	0	0	0	0	0
0112	맥류 및 잡곡	Malt and miscellaneous grains		0	1	1	0	0	0	0	0	0	0	0	0	0	0	0	0	0	0	0	0	0	0	0	0	0	0	0	0	0	0	0	0	0	0	0	0	0	0	0	0	0	0	0	0	0	0
0113	콩류	Beans		0	0	0	1	0	0	0	0	0	0	0	0	0	0	0	0	0	0	0	0	0	0	0	0	0	0	0	0	0	0	0	0	0	0	0	0	0	0	0	0	0	0	0	0	0	0
0114	감자류	Potatoes		0	0	0	1	0	0	0	0	0	0	0	0	0	0	0	0	0	0	0	0	0	0	0	0	0	0	0	0	0	0	0	0	0	0	0	0	0	0	0	0	0	0	0	0	0	0
0121	채소	Vegetables		0	0	0	1	0	0	0	0	0	0	0	0	0	0	0	0	0	0	0	0	0	0	0	0	0	0	0	0	0	0	0	0	0	0	0	0	0	0	0	0	0	0	0	0	0	0
0122	과실	Fruits		0	0	0	1	0	0	0	0	0	0	0	0	0	0	0	0	0	0	0	0	0	0	0	0	0	0	0	0	0	0	0	0	0	0	0	0	0	0	0	0	0	0	0	0	0	0
0191	화훼작물	Floriculture products		0	0	0	0	0	0	0	1	0	0	0	0	0	0	0	0	0	0	0	0	0	0	0	0	0	0	0	0	0	0	0	0	0	0	0	0	0	0	0	0	0	0	0	0	0	0
0192	약용작물	Medicinal plants		0	0	0	0	0	0	0	1	0	0	0	0	0	0	0	0	0	0	0	0	0	0	0	0	0	0	0	0	0	0	0	0	0	0	0	0	0	0	0	0	0	0	0	0	0	0
0193	잎담배	Tobacco leaves		0	0	0	0	0	0	0	1	0	0	0	0	0	0	0	0	0	0	0	0	0	0	0	0	0	0	0	0	0	0	0	0	0	0	0	0	0	0	0	0	0	0	0	0	0	0
0194	천연고무	Natural rubber		0	0	0	0	0	0	0	1	0	0	0	0	0	0	0	0	0	0	0	0	0	0	0	0	0	0	0	0	0	0	0	0	0	0	0	0	0	0	0	0	0	0	0	0	0	0
0195	종자	Seeds		0	0	0	0	1	0	0	0	0	0	0	0	0	0	0	0	0	0	0	0	0	0	0	0	0	0	0	0	0	0	0	0	0	0	0	0	0	0	0	0	0	0	0	0	0	0
0196	기타식용작물	Other edible crops		0	0	0	0	0	1	0	1	0	0	0	0	0	0	0	0	0	0	0	0	0	0	0	0	0	0	0	0	0	0	0	0	0	0	0	0	0	0	0	0	0	0	0	0	0	0
0199	기타 비식용작물	Other non-edible crops		0	0	0	0	0	0	1	1	0	0	0	0	0	0	0	0	0	0	0	0	0	0	0	0	0	0	0	0	0	0	0	0	0	0	0	0	0	0	0	0	0	0	0	0	0	0
0211	낙농	Dairy farming		0	0	0	0	0	0	0	0	0	0	0	0	0	1	0	0	0	0	0	0	0	0	0	0	0	0	0	0	0	0	0	0	0	0	0	0	0	0	0	0	0	0	0	0	0	0
0212	축우	Cattle farming		0	0	0	0	0	0	0	0	1	0	0	0	0	0	0	0	0	0	0	0	0	0	0	0	0	0	0	0	0	0	0	0	0	0	0	0	0	0	0	0	0	0	0	0	0	0
0291	양돈	Pigs farming		0	0	0	0	0	0	0	0	0	1	0	0	0	0	0	0	0	0	0	0	0	0	0	0	0	0	0	0	0	0	0	0	0	0	0	0	0	0	0	0	0	0	0	0	0	0
0292	가금	Poultry farming		0	0	0	0	0	0	0	0	0	0	1	0	0	0	0	0	0	0	0	0	0	0	0	0	0	0	0	0	0	0	0	0	0	0	0	0	0	0	0	0	0	0	0	0	0	0
0299	기타축산	Other livestock		0	0	0	0	0	0	0	0	0	0	0	1	1	0	1	0	0	0	0	0	0	0	0	0	0	0	0	0	0	0	0	0	0	0	0	0	0	0	0	0	0	0	0	0	0	0
0301	영림	Forestry		0	0	0	0	0	0	0	0	0	0	0	0	0	0	0	0	0	1	0	0	0	0	0	0	0	0	0	0	0	0	0	0	0	0	0	0	0	0	0	0	0	0	0	0	0	0
0302	원목	Logs		0	0	0	0	0	0	0	0	0	0	0	0	0	0	0	0	0	1	0	0	0	0	0	0	0	0	0	0	0	0	0	0	0	0	0	0	0	0	0	0	0	0	0	0	0	0
0303	식용 임산물	Edible forest products		0	0	0	0	0	0	0	0	0	0	0	0	0	0	0	0	0	1	0	0	0	0	0	0	0	0	0	0	0	0	0	0	0	0	0	0	0	0	0	0	0	0	0	0	0	0
0309	기타 임산물	Other forest products		0	0	0	0	0	0	0	0	0	0	0	0	0	0	0	0	0	1	0	0	0	0	0	0	0	0	0	0	0	0	0	0	0	0	0	0	0	0	0	0	0	0	0	0	0	0
0401	수산어획	Fishery (capture fishing)		0	0	0	0	0	0	0	0	0	0	0	0	0	0	0	0	0	0	1	0	0	0	0	0	0	0	0	0	0	0	0	0	0	0	0	0	0	0	0	0	0	0	0	0	0	0
0402	수산양식	Aquaculture		0	0	0	0	0	0	0	0	0	0	0	0	0	0	0	0	0	0	1	0	0	0	0	0	0	0	0	0	0	0	0	0	0	0	0	0	0	0	0	0	0	0	0	0	0	0
0500	농림어업 서비스	Agricultural and forestry services		0	0	0	0	0	0	0	0	0	0	0	0	0	0	0	0	0	0	1	0	0	0	0	0	0	0	0	0	0	0	0	0	0	0	0	0	0	0	0	0	0	0	0	0	0	0
0611	무연탄	Anthracite coal		0	0	0	0	0	0	0	0	0	0	0	0	0	0	0	0	0	0	0	1	0	0	0	0	1	1	1	0	0	0	0	0	0	0	0	0	0	0	0	0	0	0	0	0	0	0
0612	유연탄	Bituminous coal		0	0	0	0	0	0	0	0	0	0	0	0	0	0	0	0	0	0	0	0	1	1	1	1	0	0	0	0	0	0	0	0	0	0	0	0	0	0	0	0	0	0	0	0	0	0
0621	원유	Crude oil		0	0	0	0	0	0	0	0	0	0	0	0	0	0	0	0	0	0	0	0	0	0	0	0	0	0	0	1	0	0	0	0	0	0	0	0	0	0	0	0	0	0	0	0	0	0
0622	천연가스(LNG)	Natural gas (LNG)		0	0	0	0	0	0	0	0	0	0	0	0	0	0	0	0	0	0	0	0	0	0	0	0	0	0	0	0	1	1	1	0	0	0	0	0	0	0	0	0	0	0	0	0	0	0
0711	철광석	Iron ore		0	0	0	0	0	0	0	0	0	0	0	0	0	0	0	0	0	0	0	0	0	0	0	0	0	0	0	0	0	0	0	0	1	0	0	0	0	0	0	0	0	0	0	0	0	0
0719	기타 비철금속광석	Other non-ferrous metal ores		0	0	0	0	0	0	0	0	0	0	0	0	0	0	0	0	0	0	0	0	0	0	0	0	0	0	0	0	0	0	0	1	0	1	1	1	1	1	1	0	0	0	0	0	0	0
0721	골재 및 석재	Aggregates and stone		0	0	0	0	0	0	0	0	0	0	0	0	0	0	0	0	0	0	0	0	0	0	0	0	0	0	0	0	0	0	0	0	0	0	0	0	0	0	0	1	0	0	0	0	0	0
0722	석회석	Limestone		0	0	0	0	0	0	0	0	0	0	0	0	0	0	0	0	0	0	0	0	0	0	0	0	0	0	0	0	0	0	0	0	0	0	0	0	0	0	0	1	0	0	0	0	0	0
0729	기타 비금속광물	Other non-metallic minerals		0	0	0	0	0	0	0	0	0	0	0	0	0	0	0	0	0	0	0	0	0	0	0	0	0	0	0	0	0	0	0	0	0	0	0	0	0	0	0	0	1	1	0	0	0	0
0811	도축육	Slaughtered meat		0	0	0	0	0	0	0	0	0	0	0	0	0	0	0	0	0	0	0	0	0	0	0	0	0	0	0	0	0	0	0	0	0	0	0	0	0	0	0	0	0	0	1	1	0	0
0812	가금육	Poultry meat		0	0	0	0	0	0	0	0	0	0	0	0	0	0	0	0	0	0	0	0	0	0	0	0	0	0	0	0	0	0	0	0	0	0	0	0	0	0	0	0	0	0	0	0	1	0
0813	육가공품	Processed meat products		0	0	0	0	0	0	0	0	0	0	0	0	0	0	0	0	0	0	0	0	0	0	0	0	0	0	0	0	0	0	0	0	0	0	0	0	0	0	0	0	0	0	0	0	0	1
0814	낙농품	Dairy products		0	0	0	0	0	0	0	0	0	0	0	0	0	0	0	0	0	0	0	0	0	0	0	0	0	0	0	0	0	0	0	0	0	0	0	0	0	0	0	0	0	0	0	0	0	0
0821	수산물 가공품	Processed seafood products		0	0	0	0	0	0	0	0	0	0	0	0	0	0	0	0	0	0	0	0	0	0	0	0	0	0	0	0	0	0	0	0	0	0	0	0	0	0	0	0	0	0	0	0	0	0
0822	수산동물 저장품	Preserved seafood products		0	0	0	0	0	0	0	0	0	0	0	0	0	0	0	0	0	0	0	0	0	0	0	0	0	0	0	0	0	0	0	0	0	0	0	0	0	0	0	0	0	0	0	0	0	0
0831	정곡	Polished grains		0	0	0	0	0	0	0	0	0	0	0	0	0	0	0	0	0	0	0	0	0	0	0	0	0	0	0	0	0	0	0	0	0	0	0	0	0	0	0	0	0	0	0	0	0	0
0832	제분	Milling		0	0	0	0	0	0	0	0	0	0	0	0	0	0	0	0	0	0	0	0	0	0	0	0	0	0	0	0	0	0	0	0	0	0	0	0	0	0	0	0	0	0	0	0	0	0
0841	원당	Raw sugar		0	0	0	0	0	0	0	0	0	0	0	0	0	0	0	0	0	0	0	0	0	0	0	0	0	0	0	0	0	0	0	0	0	0	0	0	0	0	0	0	0	0	0	0	0	0
0842	정제당	Refined sugar		0	0	0	0	0	0	0	0	0	0	0	0	0	0	0	0	0	0	0	0	0	0	0	0	0	0	0	0	0	0	0	0	0	0	0	0	0	0	0	0	0	0	0	0	0	0
0843	전분 및 당류	Starch and sugar products		0	0	0	0	0	0	0	0	0	0	0	0	0	0	0	0	0	0	0	0	0	0	0	0	0	0	0	0	0	0	0	0	0	0	0	0	0	0	0	0	0	0	0	0	0	0
0851	떡, 빵 및 과자류	Rice cakes, bread, and confectionery		0	0	0	0	0	0	0	0	0	0	0	0	0	0	0	0	0	0	0	0	0	0	0	0	0	0	0	0	0	0	0	0	0	0	0	0	0	0	0	0	0	0	0	0	0	0
0852	면류	Noodles		0	0	0	0	0	0	0	0	0	0	0	0	0	0	0	0	0	0	0	0	0	0	0	0	0	0	0	0	0	0	0	0	0	0	0	0	0	0	0	0	0	0	0	0	0	0
0861	조미료 및 첨가용식품	Seasonings and additives		0	0	0	0	0	0	0	0	0	0	0	0	0	0	0	0	0	0	0	0	0	0	0	0	0	0	0	0	0	0	0	0	0	0	0	0	0	0	0	0	0	0	0	0	0	0
0862	유지	Fat and oils		0	0	0	0	0	0	0	0	0	0	0	0	0	0	0	0	0	0	0	0	0	0	0	0	0	0	0	0	0	0	0	0	0	0	0	0	0	0	0	0	0	0	0	0	0	0
0871	과실 및 채소 가공품	Processed fruit and vegetable products		0	0	0	0	0	0	0	0	0	0	0	0	0	0	0	0	0	0	0	0	0	0	0	0	0	0	0	0	0	0	0	0	0	0	0	0	0	0	0	0	0	0	0	0	0	0
0872	커피 및 차류	Coffee and tea		0	0	0	0	0	0	0	0	0	0	0	0	0	0	0	0	0	0	0	0	0	0	0	0	0	0	0	0	0	0	0	0	0	0	0	0	0	0	0	0	0	0	0	0	0	0
0873	인삼 및 건강보조 식품	Ginseng and health supplements		0	0	0	0	0	0	0	0	0	0	0	0	0	0	0	0	0	0	0	0	0	0	0	0	0	0	0	0	0	0	0	0	0	0	0	0	0	0	0	0	0	0	0	0	0	0
0879	기타 식료품	Other food products		0	0	0	0	0	0	0	0	0	0	0	0	0	0	0	0	0	0	0	0	0	0	0	0	0	0	0	0	0	0	0	0	0	0	0	0	0	0	0	0	0	0	0	0	0	0
0880	사료	Animal feed		0	0	0	0	0	0	0	0	0	0	0	0	0	0	0	0	0	0	0	0	0	0	0	0	0	0	0	0	0	0	0	0	0	0	0	0	0	0	0	0	0	0	0	0	0	0
0911	주정	Alcohol (distilled spirits)		0	0	0	0	0	0	0	0	0	0	0	0	0	0	0	0	0	0	0	0	0	0	0	0	0	0	0	0	0	0	0	0	0	0	0	0	0	0	0	0	0	0	0	0	0	0
0912	소주	Soju		0	0	0	0	0	0	0	0	0	0	0	0	0	0	0	0	0	0	0	0	0	0	0	0	0	0	0	0	0	0	0	0	0	0	0	0	0	0	0	0	0	0	0	0	0	0
0913	맥주	Beer		0	0	0	0	0	0	0	0	0	0	0	0	0	0	0	0	0	0	0	0	0	0	0	0	0	0	0	0	0	0	0	0	0	0	0	0	0	0	0	0	0	0	0	0	0	0
0919	기타 주류	Other alcoholic beverages		0	0	0	0	0	0	0	0	0	0	0	0	0	0	0	0	0	0	0	0	0	0	0	0	0	0	0	0	0	0	0	0	0	0	0	0	0	0	0	0	0	0	0	0	0	0
0920	비알콜음료 및 얼음	Non-alcoholic beverages and ice		0	0	0	0	0	0	0	0	0	0	0	0	0	0	0	0	0	0	0	0	0	0	0	0	0	0	0	0	0	0	0	0	0	0	0	0	0	0	0	0	0	0	0	0	0	0
1000	담배	Tobacco		0	0	0	0	0	0	0	0	0	0	0	0	0	0	0	0	0	0	0	0	0	0	0	0	0	0	0	0	0	0	0	0	0	0	0	0	0	0	0	0	0	0	0	0	0	0
1111	천연 및 화학섬유사	Natural and synthetic fiber yarn		0	0	0	0	0	0	0	0	0	0	0	0	0	0	0	0	0	0	0	0	0	0	0	0	0	0	0	0	0	0	0	0	0	0	0	0	0	0	0	0	0	0	0	0	0	0
1119	기타섬유사	Other fiber yarns		0	0	0	0	0	0	0	0	0	0	0	0	0	0	0	0	0	0	0	0	0	0	0	0	0	0	0	0	0	0	0	0	0	0	0	0	0	0	0	0	0	0	0	0	0	0
1121	천연 및 화학 섬유직물	Natural and synthetic fabrics		0	0	0	0	0	0	0	0	0	0	0	0	0	0	0	0	0	0	0	0	0	0	0	0	0	0	0	0	0	0	0	0	0	0	0	0	0	0	0	0	0	0	0	0	0	0
1122	기타 섬유직물	Other fabrics		0	0	0	0	0	0	0	0	0	0	0	0	0	0	0	0	0	0	0	0	0	0	0	0	0	0	0	0	0	0	0	0	0	0	0	0	0	0	0	0	0	0	0	0	0	0
1123	편조원단	Knitted fabrics		0	0	0	0	0	0	0	0	0	0	0	0	0	0	0	0	0	0	0	0	0	0	0	0	0	0	0	0	0	0	0	0	0	0	0	0	0	0	0	0	0	0	0	0	0	0
1130	섬유표백 및 염색 임가공	Textile bleaching and dyeing service		0	0	0	0	0	0	0	0	0	0	0	0	0	0	0	0	0	0	0	0	0	0	0	0	0	0	0	0	0	0	0	0	0	0	0	0	0	0	0	0	0	0	0	0	0	0
1141	직물제품	Textile products		0	0	0	0	0	0	0	0	0	0	0	0	0	0	0	0	0	0	0	0	0	0	0	0	0	0	0	0	0	0	0	0	0	0	0	0	0	0	0	0	0	0	0	0	0	0
1142	부직포 및 펠트	Non-woven and felt fabrics		0	0	0	0	0	0	0	0	0	0	0	0	0	0	0	0	0	0	0	0	0	0	0	0	0	0	0	0	0	0	0	0	0	0	0	0	0	0	0	0	0	0	0	0	0	0
1149	기타 섬유제품	Other textile products		0	0	0	0	0	0	0	0	0	0	0	0	0	0	0	0	0	0	0	0	0	0	0	0	0	0	0	0	0	0	0	0	0	0	0	0	0	0	0	0	0	0	0	0	0	0
1151	봉제의류	Sewn clothing		0	0	0	0	0	0	0	0	0	0	0	0	0	0	0	0	0	0	0	0	0	0	0	0	0	0	0	0	0	0	0	0	0	0	0	0	0	0	0	0	0	0	0	0	0	0
1152	편조의류	Knitted clothing		0	0	0	0	0	0	0	0	0	0	0	0	0	0	0	0	0	0	0	0	0	0	0	0	0	0	0	0	0	0	0	0	0	0	0	0	0	0	0	0	0	0	0	0	0	0
1153	가죽의류	Leather clothing		0	0	0	0	0	0	0	0	0	0	0	0	0	0	0	0	0	0	0	0	0	0	0	0	0	0	0	0	0	0	0	0	0	0	0	0	0	0	0	0	0	0	0	0	0	0
1154	모피의류 및 모피제품	Fur clothing and fur products		0	0	0	0	0	0	0	0	0	0	0	0	0	0	0	0	0	0	0	0	0	0	0	0	0	0	0	0	0	0	0	0	0	0	0	0	0	0	0	0	0	0	0	0	0	0
1155	의복 관련 장신품	Clothing accessories		0	0	0	0	0	0	0	0	0	0	0	0	0	0	0	0	0	0	0	0	0	0	0	0	0	0	0	0	0	0	0	0	0	0	0	0	0	0	0	0	0	0	0	0	0	0
1201	가죽	Leather		0	0	0	0	0	0	0	0	0	0	0	0	0	0	0	0	0	0	0	0	0	0	0	0	0	0	0	0	0	0	0	0	0	0	0	0	0	0	0	0	0	0	0	0	0	0
1202	모피	Fur		0	0	0	0	0	0	0	0	0	0	0	0	0	0	0	0	0	0	0	0	0	0	0	0	0	0	0	0	0	0	0	0	0	0	0	0	0	0	0	0	0	0	0	0	0	0
1203	가방 및 핸드백	Bags and handbags		0	0	0	0	0	0	0	0	0	0	0	0	0	0	0	0	0	0	0	0	0	0	0	0	0	0	0	0	0	0	0	0	0	0	0	0	0	0	0	0	0	0	0	0	0	0
1204	신발	Shoes		0	0	0	0	0	0	0	0	0	0	0	0	0	0	0	0	0	0	0	0	0	0	0	0	0	0	0	0	0	0	0	0	0	0	0	0	0	0	0	0	0	0	0	0	0	0
1209	기타 가죽제품	Other leather products		0	0	0	0	0	0	0	0	0	0	0	0	0	0	0	0	0	0	0	0	0	0	0	0	0	0	0	0	0	0	0	0	0	0	0	0	0	0	0	0	0	0	0	0	0	0
1311	제재목	Sawn timber		0	0	0	0	0	0	0	0	0	0	0	0	0	0	0	0	0	0	0	0	0	0	0	0	0	0	0	0	0	0	0	0	0	0	0	0	0	0	0	0	0	0	0	0	0	0
1312	합판	Plywood		0	0	0	0	0	0	0	0	0	0	0	0	0	0	0	0	0	0	0	0	0	0	0	0	0	0	0	0	0	0	0	0	0	0	0	0	0	0	0	0	0	0	0	0	0	0
1313	강화 및 재생목재	Reinforced and recycled wood		0	0	0	0	0	0	0	0	0	0	0	0	0	0	0	0	0	0	0	0	0	0	0	0	0	0	0	0	0	0	0	0	0	0	0	0	0	0	0	0	0	0	0	0	0	0
1321	건축용 목제품	Wooden construction products		0	0	0	0	0	0	0	0	0	0	0	0	0	0	0	0	0	0	0	0	0	0	0	0	0	0	0	0	0	0	0	0	0	0	0	0	0	0	0	0	0	0	0	0	0	0
1322	목재용기 및 적재판	Wooden containers and pallets		0	0	0	0	0	0	0	0	0	0	0	0	0	0	0	0	0	0	0	0	0	0	0	0	0	0	0	0	0	0	0	0	0	0	0	0	0	0	0	0	0	0	0	0	0	0
1329	기타 목제품	Other wood products		0	0	0	0	0	0	0	0	0	0	0	0	0	0	0	0	0	0	0	0	0	0	0	0	0	0	0	0	0	0	0	0	0	0	0	0	0	0	0	0	0	0	0	0	0	0
1410	펄프	Pulp		0	0	0	0	0	0	0	0	0	0	0	0	0	0	0	0	0	0	0	0	0	0	0	0	0	0	0	0	0	0	0	0	0	0	0	0	0	0	0	0	0	0	0	0	0	0
1421	인쇄용지	Printing paper		0	0	0	0	0	0	0	0	0	0	0	0	0	0	0	0	0	0	0	0	0	0	0	0	0	0	0	0	0	0	0	0	0	0	0	0	0	0	0	0	0	0	0	0	0	0
1429	기타 원지 및 판지	Other raw paper and board		0	0	0	0	0	0	0	0	0	0	0	0	0	0	0	0	0	0	0	0	0	0	0	0	0	0	0	0	0	0	0	0	0	0	0	0	0	0	0	0	0	0	0	0	0	0
1431	골판지 및 골판지가공품	Corrugated board and products		0	0	0	0	0	0	0	0	0	0	0	0	0	0	0	0	0	0	0	0	0	0	0	0	0	0	0	0	0	0	0	0	0	0	0	0	0	0	0	0	0	0	0	0	0	0
1432	종이용기	Paper containers		0	0	0	0	0	0	0	0	0	0	0	0	0	0	0	0	0	0	0	0	0	0	0	0	0	0	0	0	0	0	0	0	0	0	0	0	0	0	0	0	0	0	0	0	0	0
1433	종이문구 및 사무용지	Stationery and office paper		0	0	0	0	0	0	0	0	0	0	0	0	0	0	0	0	0	0	0	0	0	0	0	0	0	0	0	0	0	0	0	0	0	0	0	0	0	0	0	0	0	0	0	0	0	0
1434	위생용 종이제품	Sanitary paper products		0	0	0	0	0	0	0	0	0	0	0	0	0	0	0	0	0	0	0	0	0	0	0	0	0	0	0	0	0	0	0	0	0	0	0	0	0	0	0	0	0	0	0	0	0	0
1439	기타 종이제품	Other paper products		0	0	0	0	0	0	0	0	0	0	0	0	0	0	0	0	0	0	0	0	0	0	0	0	0	0	0	0	0	0	0	0	0	0	0	0	0	0	0	0	0	0	0	0	0	0
1500	인쇄 및 기록매체 복제	Printing and media reproduction		0	0	0	0	0	0	0	0	0	0	0	0	0	0	0	0	0	0	0	0	0	0	0	0	0	0	0	0	0	0	0	0	0	0	0	0	0	0	0	0	0	0	0	0	0	0
1611	석탄코크스 및 석탄 관련제품	Coal Coke and Coal Related Products		0	0	0	0	0	0	0	0	0	0	0	0	0	0	0	0	0	0	0	0	0	0	0	0	0	0	0	0	0	0	0	0	0	0	0	0	0	0	0	0	0	0	0	0	0	0
1612	연탄	Briquettes		0	0	0	0	0	0	0	0	0	0	0	0	0	0	0	0	0	0	0	0	0	0	0	0	0	0	0	0	0	0	0	0	0	0	0	0	0	0	0	0	0	0	0	0	0	0
1621	나프타	Naphtha		0	0	0	0	0	0	0	0	0	0	0	0	0	0	0	0	0	0	0	0	0	0	0	0	0	0	0	0	0	0	0	0	0	0	0	0	0	0	0	0	0	0	0	0	0	0
1622	휘발유	Gasoline		0	0	0	0	0	0	0	0	0	0	0	0	0	0	0	0	0	0	0	0	0	0	0	0	0	0	0	0	0	0	0	0	0	0	0	0	0	0	0	0	0	0	0	0	0	0
1623	제트유	Jet fuel		0	0	0	0	0	0	0	0	0	0	0	0	0	0	0	0	0	0	0	0	0	0	0	0	0	0	0	0	0	0	0	0	0	0	0	0	0	0	0	0	0	0	0	0	0	0
1624	등유	Kerosene		0	0	0	0	0	0	0	0	0	0	0	0	0	0	0	0	0	0	0	0	0	0	0	0	0	0	0	0	0	0	0	0	0	0	0	0	0	0	0	0	0	0	0	0	0	0
1625	경유	Diesel fuel		0	0	0	0	0	0	0	0	0	0	0	0	0	0	0	0	0	0	0	0	0	0	0	0	0	0	0	0	0	0	0	0	0	0	0	0	0	0	0	0	0	0	0	0	0	0
1626	중유	Heavy oil		0	0	0	0	0	0	0	0	0	0	0	0	0	0	0	0	0	0	0	0	0	0	0	0	0	0	0	0	0	0	0	0	0	0	0	0	0	0	0	0	0	0	0	0	0	0
1627	액화석유가스	Liquefied petroleum gas (LPG)		0	0	0	0	0	0	0	0	0	0	0	0	0	0	0	0	0	0	0	0	0	0	0	0	0	0	0	0	0	0	0	0	0	0	0	0	0	0	0	0	0	0	0	0	0	0
1628	정제혼합용 원료유	Refined blending feedstock oil		0	0	0	0	0	0	0	0	0	0	0	0	0	0	0	0	0	0	0	0	0	0	0	0	0	0	0	0	0	0	0	0	0	0	0	0	0	0	0	0	0	0	0	0	0	0
1631	윤활유 및 그리스	Lubricants and grease		0	0	0	0	0	0	0	0	0	0	0	0	0	0	0	0	0	0	0	0	0	0	0	0	0	0	0	0	0	0	0	0	0	0	0	0	0	0	0	0	0	0	0	0	0	0
1639	기타 석유정제제품	Other refined petroleum products		0	0	0	0	0	0	0	0	0	0	0	0	0	0	0	0	0	0	0	0	0	0	0	0	0	0	0	0	0	0	0	0	0	0	0	0	0	0	0	0	0	0	0	0	0	0
1711	지방족 기초유분	Aliphatic base oil fractions		0	0	0	0	0	0	0	0	0	0	0	0	0	0	0	0	0	0	0	0	0	0	0	0	0	0	0	0	0	0	0	0	0	0	0	0	0	0	0	0	0	0	0	0	0	0
1712	방향족 기초유분	Aromatic base oil fractions		0	0	0	0	0	0	0	0	0	0	0	0	0	0	0	0	0	0	0	0	0	0	0	0	0	0	0	0	0	0	0	0	0	0	0	0	0	0	0	0	0	0	0	0	0	0
1713	석유화학중간제품	Intermediate petrochemicals		0	0	0	0	0	0	0	0	0	0	0	0	0	0	0	0	0	0	0	0	0	0	0	0	0	0	0	0	0	0	0	0	0	0	0	0	0	0	0	0	0	0	0	0	0	0
1719	기타 기초유기화합물	Other basic organic chemicals		0	0	0	0	0	0	0	0	0	0	0	0	0	0	0	0	0	0	0	0	0	0	0	0	0	0	0	0	0	0	0	0	0	0	0	0	0	0	0	0	0	0	0	0	0	0
1721	산업용 가스	Industrial gases		0	0	0	0	0	0	0	0	0	0	0	0	0	0	0	0	0	0	0	0	0	0	0	0	0	0	0	0	0	0	0	0	0	0	0	0	0	0	0	0	0	0	0	0	0	0
1722	기초무기화합물	Basic inorganic chemicals		0	0	0	0	0	0	0	0	0	0	0	0	0	0	0	0	0	0	0	0	0	0	0	0	0	0	0	0	0	0	0	0	0	0	0	0	0	0	0	0	0	0	0	0	0	0
1723	염료, 안료 및 유연제	Dyes, pigments, and plasticizers		0	0	0	0	0	0	0	0	0	0	0	0	0	0	0	0	0	0	0	0	0	0	0	0	0	0	0	0	0	0	0	0	0	0	0	0	0	0	0	0	0	0	0	0	0	0
1801	합성수지	Synthetic resin		0	0	0	0	0	0	0	0	0	0	0	0	0	0	0	0	0	0	0	0	0	0	0	0	0	0	0	0	0	0	0	0	0	0	0	0	0	0	0	0	0	0	0	0	0	0
1802	합성고무	Synthetic rubber		0	0	0	0	0	0	0	0	0	0	0	0	0	0	0	0	0	0	0	0	0	0	0	0	0	0	0	0	0	0	0	0	0	0	0	0	0	0	0	0	0	0	0	0	0	0
1900	화학섬유	Chemical fibers		0	0	0	0	0	0	0	0	0	0	0	0	0	0	0	0	0	0	0	0	0	0	0	0	0	0	0	0	0	0	0	0	0	0	0	0	0	0	0	0	0	0	0	0	0	0
2000	의약품	Pharmaceuticals		0	0	0	0	0	0	0	0	0	0	0	0	0	0	0	0	0	0	0	0	0	0	0	0	0	0	0	0	0	0	0	0	0	0	0	0	0	0	0	0	0	0	0	0	0	0
2101	비료 및 질소화합물	Fertilizers and nitrogen compounds		0	0	0	0	0	0	0	0	0	0	0	0	0	0	0	0	0	0	0	0	0	0	0	0	0	0	0	0	0	0	0	0	0	0	0	0	0	0	0	0	0	0	0	0	0	0
2102	살충제 및 농약	Pesticides and agrochemicals		0	0	0	0	0	0	0	0	0	0	0	0	0	0	0	0	0	0	0	0	0	0	0	0	0	0	0	0	0	0	0	0	0	0	0	0	0	0	0	0	0	0	0	0	0	0
2211	도료	Paints		0	0	0	0	0	0	0	0	0	0	0	0	0	0	0	0	0	0	0	0	0	0	0	0	0	0	0	0	0	0	0	0	0	0	0	0	0	0	0	0	0	0	0	0	0	0
2212	잉크	Ink		0	0	0	0	0	0	0	0	0	0	0	0	0	0	0	0	0	0	0	0	0	0	0	0	0	0	0	0	0	0	0	0	0	0	0	0	0	0	0	0	0	0	0	0	0	0
2221	비누, 세제 및 치약	Soap, detergents, and toothpaste		0	0	0	0	0	0	0	0	0	0	0	0	0	0	0	0	0	0	0	0	0	0	0	0	0	0	0	0	0	0	0	0	0	0	0	0	0	0	0	0	0	0	0	0	0	0
2222	화장품	Cosmetics		0	0	0	0	0	0	0	0	0	0	0	0	0	0	0	0	0	0	0	0	0	0	0	0	0	0	0	0	0	0	0	0	0	0	0	0	0	0	0	0	0	0	0	0	0	0
2291	접착제 및 젤라틴	Adhesives and gelatin		0	0	0	0	0	0	0	0	0	0	0	0	0	0	0	0	0	0	0	0	0	0	0	0	0	0	0	0	0	0	0	0	0	0	0	0	0	0	0	0	0	0	0	0	0	0
2292	사진용 화학제품 및 감광재료	Photographic chemicals and photosensitive materials		0	0	0	0	0	0	0	0	0	0	0	0	0	0	0	0	0	0	0	0	0	0	0	0	0	0	0	0	0	0	0	0	0	0	0	0	0	0	0	0	0	0	0	0	0	0
2299	기타 화학제품	Other chemical products		0	0	0	0	0	0	0	0	0	0	0	0	0	0	0	0	0	0	0	0	0	0	0	0	0	0	0	0	0	0	0	0	0	0	0	0	0	0	0	0	0	0	0	0	0	0
2310	플라스틱 1차제품	Primary plastic products		0	0	0	0	0	0	0	0	0	0	0	0	0	0	0	0	0	0	0	0	0	0	0	0	0	0	0	0	0	0	0	0	0	0	0	0	0	0	0	0	0	0	0	0	0	0
2391	건축용 플라스틱제품	Plastic products for construction		0	0	0	0	0	0	0	0	0	0	0	0	0	0	0	0	0	0	0	0	0	0	0	0	0	0	0	0	0	0	0	0	0	0	0	0	0	0	0	0	0	0	0	0	0	0
2392	포장용 플라스틱제품	Plastic packaging products		0	0	0	0	0	0	0	0	0	0	0	0	0	0	0	0	0	0	0	0	0	0	0	0	0	0	0	0	0	0	0	0	0	0	0	0	0	0	0	0	0	0	0	0	0	0
2393	운송장비 및 조립용 플라스틱제품	Plastic products for transport equipment and assembly		0	0	0	0	0	0	0	0	0	0	0	0	0	0	0	0	0	0	0	0	0	0	0	0	0	0	0	0	0	0	0	0	0	0	0	0	0	0	0	0	0	0	0	0	0	0
2399	기타 플라스틱제품	Other plastic products		0	0	0	0	0	0	0	0	0	0	0	0	0	0	0	0	0	0	0	0	0	0	0	0	0	0	0	0	0	0	0	0	0	0	0	0	0	0	0	0	0	0	0	0	0	0
2410	타이어 및 튜브	Tires and tubes		0	0	0	0	0	0	0	0	0	0	0	0	0	0	0	0	0	0	0	0	0	0	0	0	0	0	0	0	0	0	0	0	0	0	0	0	0	0	0	0	0	0	0	0	0	0
2491	산업용 고무제품	Industrial rubber products		0	0	0	0	0	0	0	0	0	0	0	0	0	0	0	0	0	0	0	0	0	0	0	0	0	0	0	0	0	0	0	0	0	0	0	0	0	0	0	0	0	0	0	0	0	0
2499	기타 고무제품	Other rubber products		0	0	0	0	0	0	0	0	0	0	0	0	0	0	0	0	0	0	0	0	0	0	0	0	0	0	0	0	0	0	0	0	0	0	0	0	0	0	0	0	0	0	0	0	0	0
2501	판유리 및 1차 유리제품	Flat glass and primary glass products		0	0	0	0	0	0	0	0	0	0	0	0	0	0	0	0	0	0	0	0	0	0	0	0	0	0	0	0	0	0	0	0	0	0	0	0	0	0	0	0	0	0	0	0	0	0
2502	전자기기용 유리제품	Glass products for electronic devices		0	0	0	0	0	0	0	0	0	0	0	0	0	0	0	0	0	0	0	0	0	0	0	0	0	0	0	0	0	0	0	0	0	0	0	0	0	0	0	0	0	0	0	0	0	0
2503	산업용 유리제품(전자기기용 제외)	Industrial glass products (excluding electronic devices)		0	0	0	0	0	0	0	0	0	0	0	0	0	0	0	0	0	0	0	0	0	0	0	0	0	0	0	0	0	0	0	0	0	0	0	0	0	0	0	0	0	0	0	0	0	0
2509	기타 유리제품	Other glass products		0	0	0	0	0	0	0	0	0	0	0	0	0	0	0	0	0	0	0	0	0	0	0	0	0	0	0	0	0	0	0	0	0	0	0	0	0	0	0	0	0	0	0	0	0	0
2611	가정용 도자기	Household ceramics		0	0	0	0	0	0	0	0	0	0	0	0	0	0	0	0	0	0	0	0	0	0	0	0	0	0	0	0	0	0	0	0	0	0	0	0	0	0	0	0	0	0	0	0	0	0
2612	산업용 도자기	Industrial ceramics		0	0	0	0	0	0	0	0	0	0	0	0	0	0	0	0	0	0	0	0	0	0	0	0	0	0	0	0	0	0	0	0	0	0	0	0	0	0	0	0	0	0	0	0	0	0
2613	내화요업제품	Refractory ceramic products		0	0	0	0	0	0	0	0	0	0	0	0	0	0	0	0	0	0	0	0	0	0	0	0	0	0	0	0	0	0	0	0	0	0	0	0	0	0	0	0	0	0	0	0	0	0
2614	건설용 비내화요업제품	Non-refractory ceramic products for construction		0	0	0	0	0	0	0	0	0	0	0	0	0	0	0	0	0	0	0	0	0	0	0	0	0	0	0	0	0	0	0	0	0	0	0	0	0	0	0	0	0	0	0	0	0	0
2620	시멘트	Cement		0	0	0	0	0	0	0	0	0	0	0	0	0	0	0	0	0	0	0	0	0	0	0	0	0	0	0	0	0	0	0	0	0	0	0	0	0	0	0	0	0	0	0	0	0	0
2631	레미콘	Ready-mix concrete		0	0	0	0	0	0	0	0	0	0	0	0	0	0	0	0	0	0	0	0	0	0	0	0	0	0	0	0	0	0	0	0	0	0	0	0	0	0	0	0	0	0	0	0	0	0
2632	콘크리트 제품	Concrete products		0	0	0	0	0	0	0	0	0	0	0	0	0	0	0	0	0	0	0	0	0	0	0	0	0	0	0	0	0	0	0	0	0	0	0	0	0	0	0	0	0	0	0	0	0	0
2691	석회 및 석고제품	Lime and gypsum products		0	0	0	0	0	0	0	0	0	0	0	0	0	0	0	0	0	0	0	0	0	0	0	0	0	0	0	0	0	0	0	0	0	0	0	0	0	0	0	0	0	0	0	0	0	0
2692	석제품	Stone products		0	0	0	0	0	0	0	0	0	0	0	0	0	0	0	0	0	0	0	0	0	0	0	0	0	0	0	0	0	0	0	0	0	0	0	0	0	0	0	0	0	0	0	0	0	0
2693	연마재	Abrasives		0	0	0	0	0	0	0	0	0	0	0	0	0	0	0	0	0	0	0	0	0	0	0	0	0	0	0	0	0	0	0	0	0	0	0	0	0	0	0	0	0	0	0	0	0	0
2694	아스콘 및 아스팔트제품	Asphalt and asphalt products		0	0	0	0	0	0	0	0	0	0	0	0	0	0	0	0	0	0	0	0	0	0	0	0	0	0	0	0	0	0	0	0	0	0	0	0	0	0	0	0	0	0	0	0	0	0
2699	기타 비금속광물제품	Other non-metallic mineral products		0	0	0	0	0	0	0	0	0	0	0	0	0	0	0	0	0	0	0	0	0	0	0	0	0	0	0	0	0	0	0	0	0	0	0	0	0	0	0	0	0	0	0	0	0	0
2711	선철	Pig iron		0	0	0	0	0	0	0	0	0	0	0	0	0	0	0	0	0	0	0	0	0	0	0	0	0	0	0	0	0	0	0	0	0	0	0	0	0	0	0	0	0	0	0	0	0	0
2712	합금철	Ferroalloys		0	0	0	0	0	0	0	0	0	0	0	0	0	0	0	0	0	0	0	0	0	0	0	0	0	0	0	0	0	0	0	0	0	0	0	0	0	0	0	0	0	0	0	0	0	0
2713	조강	Crude steel		0	0	0	0	0	0	0	0	0	0	0	0	0	0	0	0	0	0	0	0	0	0	0	0	0	0	0	0	0	0	0	0	0	0	0	0	0	0	0	0	0	0	0	0	0	0
2721	철근 및 봉강	Rebar and steel bars		0	0	0	0	0	0	0	0	0	0	0	0	0	0	0	0	0	0	0	0	0	0	0	0	0	0	0	0	0	0	0	0	0	0	0	0	0	0	0	0	0	0	0	0	0	0
2722	형강	Steel sections		0	0	0	0	0	0	0	0	0	0	0	0	0	0	0	0	0	0	0	0	0	0	0	0	0	0	0	0	0	0	0	0	0	0	0	0	0	0	0	0	0	0	0	0	0	0
2723	선재 및 궤조	Wire rods and railway materials		0	0	0	0	0	0	0	0	0	0	0	0	0	0	0	0	0	0	0	0	0	0	0	0	0	0	0	0	0	0	0	0	0	0	0	0	0	0	0	0	0	0	0	0	0	0
2724	중후판(두께 3mm 이상)	Heavy plates (3mm or more)		0	0	0	0	0	0	0	0	0	0	0	0	0	0	0	0	0	0	0	0	0	0	0	0	0	0	0	0	0	0	0	0	0	0	0	0	0	0	0	0	0	0	0	0	0	0
2725	열연강판	Hot-rolled steel plates		0	0	0	0	0	0	0	0	0	0	0	0	0	0	0	0	0	0	0	0	0	0	0	0	0	0	0	0	0	0	0	0	0	0	0	0	0	0	0	0	0	0	0	0	0	0
2726	강선	Steel wire		0	0	0	0	0	0	0	0	0	0	0	0	0	0	0	0	0	0	0	0	0	0	0	0	0	0	0	0	0	0	0	0	0	0	0	0	0	0	0	0	0	0	0	0	0	0
2727	철강관	Steel pipes		0	0	0	0	0	0	0	0	0	0	0	0	0	0	0	0	0	0	0	0	0	0	0	0	0	0	0	0	0	0	0	0	0	0	0	0	0	0	0	0	0	0	0	0	0	0
2730	냉간압연강재	Cold-rolled steel		0	0	0	0	0	0	0	0	0	0	0	0	0	0	0	0	0	0	0	0	0	0	0	0	0	0	0	0	0	0	0	0	0	0	0	0	0	0	0	0	0	0	0	0	0	0
2791	표면처리강재	Coated steel		0	0	0	0	0	0	0	0	0	0	0	0	0	0	0	0	0	0	0	0	0	0	0	0	0	0	0	0	0	0	0	0	0	0	0	0	0	0	0	0	0	0	0	0	0	0
2799	기타 철강1차제품	Other primary steel products		0	0	0	0	0	0	0	0	0	0	0	0	0	0	0	0	0	0	0	0	0	0	0	0	0	0	0	0	0	0	0	0	0	0	0	0	0	0	0	0	0	0	0	0	0	0
2811	동 제련, 정련 및 합금제품	Copper smelting, refining, and alloy products		0	0	0	0	0	0	0	0	0	0	0	0	0	0	0	0	0	0	0	0	0	0	0	0	0	0	0	0	0	0	0	0	0	0	0	0	0	0	0	0	0	0	0	0	0	0
2812	알루미늄 제련, 정련 및 합금제품	Aluminum smelting, refining, and alloy products		0	0	0	0	0	0	0	0	0	0	0	0	0	0	0	0	0	0	0	0	0	0	0	0	0	0	0	0	0	0	0	0	0	0	0	0	0	0	0	0	0	0	0	0	0	0
2813	연 및 아연 제련, 정련 및 합금제품	Lead and zinc smelting, refining, and alloy products		0	0	0	0	0	0	0	0	0	0	0	0	0	0	0	0	0	0	0	0	0	0	0	0	0	0	0	0	0	0	0	0	0	0	0	0	0	0	0	0	0	0	0	0	0	0
2814	금은괴	Gold and silver bullion		0	0	0	0	0	0	0	0	0	0	0	0	0	0	0	0	0	0	0	0	0	0	0	0	0	0	0	0	0	0	0	0	0	0	0	0	0	0	0	0	0	0	0	0	0	0
2819	기타 비철금속 제련, 정련 및 합금제품	Other non-ferrous metal smelting, refining, and alloy products		0	0	0	0	0	0	0	0	0	0	0	0	0	0	0	0	0	0	0	0	0	0	0	0	0	0	0	0	0	0	0	0	0	0	0	0	0	0	0	0	0	0	0	0	0	0
2821	동 1차제품	Primary copper products		0	0	0	0	0	0	0	0	0	0	0	0	0	0	0	0	0	0	0	0	0	0	0	0	0	0	0	0	0	0	0	0	0	0	0	0	0	0	0	0	0	0	0	0	0	0
2822	알루미늄 1차제품	Primary aluminum products		0	0	0	0	0	0	0	0	0	0	0	0	0	0	0	0	0	0	0	0	0	0	0	0	0	0	0	0	0	0	0	0	0	0	0	0	0	0	0	0	0	0	0	0	0	0
2829	기타 비철금속 1차제품	Other primary non-ferrous metal products		0	0	0	0	0	0	0	0	0	0	0	0	0	0	0	0	0	0	0	0	0	0	0	0	0	0	0	0	0	0	0	0	0	0	0	0	0	0	0	0	0	0	0	0	0	0
2900	금속 주물	Metal casting		0	0	0	0	0	0	0	0	0	0	0	0	0	0	0	0	0	0	0	0	0	0	0	0	0	0	0	0	0	0	0	0	0	0	0	0	0	0	0	0	0	0	0	0	0	0
3011	건축용 금속제품	Metal building products		0	0	0	0	0	0	0	0	0	0	0	0	0	0	0	0	0	0	0	0	0	0	0	0	0	0	0	0	0	0	0	0	0	0	0	0	0	0	0	0	0	0	0	0	0	0
3012	구조물용 금속제품	Metal products for structures		0	0	0	0	0	0	0	0	0	0	0	0	0	0	0	0	0	0	0	0	0	0	0	0	0	0	0	0	0	0	0	0	0	0	0	0	0	0	0	0	0	0	0	0	0	0
3013	금속제 탱크 및 압력용기	Metal tanks and pressure vessels		0	0	0	0	0	0	0	0	0	0	0	0	0	0	0	0	0	0	0	0	0	0	0	0	0	0	0	0	0	0	0	0	0	0	0	0	0	0	0	0	0	0	0	0	0	0
3014	산업용 보일러 및 증기발생기	Industrial boilers and steam generators		0	0	0	0	0	0	0	0	0	0	0	0	0	0	0	0	0	0	0	0	0	0	0	0	0	0	0	0	0	0	0	0	0	0	0	0	0	0	0	0	0	0	0	0	0	0
3021	금속 단조 및 야금제품	Metal forging and metallurgy products		0	0	0	0	0	0	0	0	0	0	0	0	0	0	0	0	0	0	0	0	0	0	0	0	0	0	0	0	0	0	0	0	0	0	0	0	0	0	0	0	0	0	0	0	0	0
3022	금속압형제품	Metal forming products		0	0	0	0	0	0	0	0	0	0	0	0	0	0	0	0	0	0	0	0	0	0	0	0	0	0	0	0	0	0	0	0	0	0	0	0	0	0	0	0	0	0	0	0	0	0
3031	금속처리	Metal processing		0	0	0	0	0	0	0	0	0	0	0	0	0	0	0	0	0	0	0	0	0	0	0	0	0	0	0	0	0	0	0	0	0	0	0	0	0	0	0	0	0	0	0	0	0	0
3032	금속처리 가공품	Metal processing products		0	0	0	0	0	0	0	0	0	0	0	0	0	0	0	0	0	0	0	0	0	0	0	0	0	0	0	0	0	0	0	0	0	0	0	0	0	0	0	0	0	0	0	0	0	0
3091	가정용 금속제품	Household metal products		0	0	0	0	0	0	0	0	0	0	0	0	0	0	0	0	0	0	0	0	0	0	0	0	0	0	0	0	0	0	0	0	0	0	0	0	0	0	0	0	0	0	0	0	0	0
3092	부착용 금속제품	Attachment Metal Products		0	0	0	0	0	0	0	0	0	0	0	0	0	0	0	0	0	0	0	0	0	0	0	0	0	0	0	0	0	0	0	0	0	0	0	0	0	0	0	0	0	0	0	0	0	0
3093	공구류	Tools		0	0	0	0	0	0	0	0	0	0	0	0	0	0	0	0	0	0	0	0	0	0	0	0	0	0	0	0	0	0	0	0	0	0	0	0	0	0	0	0	0	0	0	0	0	0
3094	나사 및 철선제품	Screws and iron wire products		0	0	0	0	0	0	0	0	0	0	0	0	0	0	0	0	0	0	0	0	0	0	0	0	0	0	0	0	0	0	0	0	0	0	0	0	0	0	0	0	0	0	0	0	0	0
3095	금속포장용기	Metal packaging containers		0	0	0	0	0	0	0	0	0	0	0	0	0	0	0	0	0	0	0	0	0	0	0	0	0	0	0	0	0	0	0	0	0	0	0	0	0	0	0	0	0	0	0	0	0	0
3099	기타 금속제품	Other metal products		0	0	0	0	0	0	0	0	0	0	0	0	0	0	0	0	0	0	0	0	0	0	0	0	0	0	0	0	0	0	0	0	0	0	0	0	0	0	0	0	0	0	0	0	0	0
3101	개별소자	Discrete components		0	0	0	0	0	0	0	0	0	0	0	0	0	0	0	0	0	0	0	0	0	0	0	0	0	0	0	0	0	0	0	0	0	0	0	0	0	0	0	0	0	0	0	0	0	0
3102	집적회로	Integrated circuits		0	0	0	0	0	0	0	0	0	0	0	0	0	0	0	0	0	0	0	0	0	0	0	0	0	0	0	0	0	0	0	0	0	0	0	0	0	0	0	0	0	0	0	0	0	0
3201	LCD 평판 디스플레이	LCD flat displays		0	0	0	0	0	0	0	0	0	0	0	0	0	0	0	0	0	0	0	0	0	0	0	0	0	0	0	0	0	0	0	0	0	0	0	0	0	0	0	0	0	0	0	0	0	0
3209	기타 전자표시장치	Other electronic display devices		0	0	0	0	0	0	0	0	0	0	0	0	0	0	0	0	0	0	0	0	0	0	0	0	0	0	0	0	0	0	0	0	0	0	0	0	0	0	0	0	0	0	0	0	0	0
3310	인쇄회로기판 및 실장기판	Printed circuit boards and assembly boards		0	0	0	0	0	0	0	0	0	0	0	0	0	0	0	0	0	0	0	0	0	0	0	0	0	0	0	0	0	0	0	0	0	0	0	0	0	0	0	0	0	0	0	0	0	0
3391	축전기, 저항기, 전자코일 및 변성기	Capacitors, resistors, electronic coils, and transformers		0	0	0	0	0	0	0	0	0	0	0	0	0	0	0	0	0	0	0	0	0	0	0	0	0	0	0	0	0	0	0	0	0	0	0	0	0	0	0	0	0	0	0	0	0	0
3399	기타 전자부품	Other electronic components		0	0	0	0	0	0	0	0	0	0	0	0	0	0	0	0	0	0	0	0	0	0	0	0	0	0	0	0	0	0	0	0	0	0	0	0	0	0	0	0	0	0	0	0	0	0
3401	컴퓨터	Computers		0	0	0	0	0	0	0	0	0	0	0	0	0	0	0	0	0	0	0	0	0	0	0	0	0	0	0	0	0	0	0	0	0	0	0	0	0	0	0	0	0	0	0	0	0	0
3402	컴퓨터 기억장치	Computer memory storage		0	0	0	0	0	0	0	0	0	0	0	0	0	0	0	0	0	0	0	0	0	0	0	0	0	0	0	0	0	0	0	0	0	0	0	0	0	0	0	0	0	0	0	0	0	0
3409	컴퓨터 주변기기	Computer peripherals		0	0	0	0	0	0	0	0	0	0	0	0	0	0	0	0	0	0	0	0	0	0	0	0	0	0	0	0	0	0	0	0	0	0	0	0	0	0	0	0	0	0	0	0	0	0
3511	유선통신기기	Wired communication devices		0	0	0	0	0	0	0	0	0	0	0	0	0	0	0	0	0	0	0	0	0	0	0	0	0	0	0	0	0	0	0	0	0	0	0	0	0	0	0	0	0	0	0	0	0	0
3512	이동전화기	Mobile phones		0	0	0	0	0	0	0	0	0	0	0	0	0	0	0	0	0	0	0	0	0	0	0	0	0	0	0	0	0	0	0	0	0	0	0	0	0	0	0	0	0	0	0	0	0	0
3519	기타 무선통신장비 및 방송장비	Other wireless communication and broadcasting equipment		0	0	0	0	0	0	0	0	0	0	0	0	0	0	0	0	0	0	0	0	0	0	0	0	0	0	0	0	0	0	0	0	0	0	0	0	0	0	0	0	0	0	0	0	0	0
3521	TV	TV		0	0	0	0	0	0	0	0	0	0	0	0	0	0	0	0	0	0	0	0	0	0	0	0	0	0	0	0	0	0	0	0	0	0	0	0	0	0	0	0	0	0	0	0	0	0
3522	영상기기	Video devices		0	0	0	0	0	0	0	0	0	0	0	0	0	0	0	0	0	0	0	0	0	0	0	0	0	0	0	0	0	0	0	0	0	0	0	0	0	0	0	0	0	0	0	0	0	0
3523	오디오 및 음향기기	Audio and sound equipment		0	0	0	0	0	0	0	0	0	0	0	0	0	0	0	0	0	0	0	0	0	0	0	0	0	0	0	0	0	0	0	0	0	0	0	0	0	0	0	0	0	0	0	0	0	0
3611	의료용 기기	Medical devices		0	0	0	0	0	0	0	0	0	0	0	0	0	0	0	0	0	0	0	0	0	0	0	0	0	0	0	0	0	0	0	0	0	0	0	0	0	0	0	0	0	0	0	0	0	0
3612	측정 및 분석기기	Measuring and analysis instruments		0	0	0	0	0	0	0	0	0	0	0	0	0	0	0	0	0	0	0	0	0	0	0	0	0	0	0	0	0	0	0	0	0	0	0	0	0	0	0	0	0	0	0	0	0	0
3613	자동조정 및 제어기기	Automatic adjustment and control devices		0	0	0	0	0	0	0	0	0	0	0	0	0	0	0	0	0	0	0	0	0	0	0	0	0	0	0	0	0	0	0	0	0	0	0	0	0	0	0	0	0	0	0	0	0	0
3691	사진기 및 영사기	Cameras and projectors		0	0	0	0	0	0	0	0	0	0	0	0	0	0	0	0	0	0	0	0	0	0	0	0	0	0	0	0	0	0	0	0	0	0	0	0	0	0	0	0	0	0	0	0	0	0
3692	기타광학기기	Other optical instruments		0	0	0	0	0	0	0	0	0	0	0	0	0	0	0	0	0	0	0	0	0	0	0	0	0	0	0	0	0	0	0	0	0	0	0	0	0	0	0	0	0	0	0	0	0	0
3693	시계	Clock		0	0	0	0	0	0	0	0	0	0	0	0	0	0	0	0	0	0	0	0	0	0	0	0	0	0	0	0	0	0	0	0	0	0	0	0	0	0	0	0	0	0	0	0	0	0
3710	발전기 및 전동기	Generators and electric motors		0	0	0	0	0	0	0	0	0	0	0	0	0	0	0	0	0	0	0	0	0	0	0	0	0	0	0	0	0	0	0	0	0	0	0	0	0	0	0	0	0	0	0	0	0	0
3721	변압기	Transformers		0	0	0	0	0	0	0	0	0	0	0	0	0	0	0	0	0	0	0	0	0	0	0	0	0	0	0	0	0	0	0	0	0	0	0	0	0	0	0	0	0	0	0	0	0	0
3722	전기변환장치	Power converters		0	0	0	0	0	0	0	0	0	0	0	0	0	0	0	0	0	0	0	0	0	0	0	0	0	0	0	0	0	0	0	0	0	0	0	0	0	0	0	0	0	0	0	0	0	0
3723	전기회로 개폐 및 접속장치	Electrical circuit switches and connectors		0	0	0	0	0	0	0	0	0	0	0	0	0	0	0	0	0	0	0	0	0	0	0	0	0	0	0	0	0	0	0	0	0	0	0	0	0	0	0	0	0	0	0	0	0	0
3724	배전반 및 전기자동 제어반	Distribution panels and electrical control panels		0	0	0	0	0	0	0	0	0	0	0	0	0	0	0	0	0	0	0	0	0	0	0	0	0	0	0	0	0	0	0	0	0	0	0	0	0	0	0	0	0	0	0	0	0	0
3730	전지	Batteries		0	0	0	0	0	0	0	0	0	0	0	0	0	0	0	0	0	0	0	0	0	0	0	0	0	0	0	0	0	0	0	0	0	0	0	0	0	0	0	0	0	0	0	0	0	0
3740	전선 및 케이블	Cables and wires		0	0	0	0	0	0	0	0	0	0	0	0	0	0	0	0	0	0	0	0	0	0	0	0	0	0	0	0	0	0	0	0	0	0	0	0	0	0	0	0	0	0	0	0	0	0
3751	가정용 냉장고 및 냉동고	Household refrigerators and freezers		0	0	0	0	0	0	0	0	0	0	0	0	0	0	0	0	0	0	0	0	0	0	0	0	0	0	0	0	0	0	0	0	0	0	0	0	0	0	0	0	0	0	0	0	0	0
3752	주방용 및 난방용 전기기기	Kitchen and heating electrical appliances		0	0	0	0	0	0	0	0	0	0	0	0	0	0	0	0	0	0	0	0	0	0	0	0	0	0	0	0	0	0	0	0	0	0	0	0	0	0	0	0	0	0	0	0	0	0
3759	기타 가정용 전기기기	Other household electrical appliances		0	0	0	0	0	0	0	0	0	0	0	0	0	0	0	0	0	0	0	0	0	0	0	0	0	0	0	0	0	0	0	0	0	0	0	0	0	0	0	0	0	0	0	0	0	0
3791	전구 및 램프	Bulbs and lamps		0	0	0	0	0	0	0	0	0	0	0	0	0	0	0	0	0	0	0	0	0	0	0	0	0	0	0	0	0	0	0	0	0	0	0	0	0	0	0	0	0	0	0	0	0	0
3792	조명장치	Lighting fixtures		0	0	0	0	0	0	0	0	0	0	0	0	0	0	0	0	0	0	0	0	0	0	0	0	0	0	0	0	0	0	0	0	0	0	0	0	0	0	0	0	0	0	0	0	0	0
3799	기타 전기장비	Other electrical equipment		0	0	0	0	0	0	0	0	0	0	0	0	0	0	0	0	0	0	0	0	0	0	0	0	0	0	0	0	0	0	0	0	0	0	0	0	0	0	0	0	0	0	0	0	0	0
3810	내연기관 및 터빈	Internal combustion engines and turbines		0	0	0	0	0	0	0	0	0	0	0	0	0	0	0	0	0	0	0	0	0	0	0	0	0	0	0	0	0	0	0	0	0	0	0	0	0	0	0	0	0	0	0	0	0	0
3820	펌프 및 압축기	Pumps and compressors		0	0	0	0	0	0	0	0	0	0	0	0	0	0	0	0	0	0	0	0	0	0	0	0	0	0	0	0	0	0	0	0	0	0	0	0	0	0	0	0	0	0	0	0	0	0
3831	밸브	Valves		0	0	0	0	0	0	0	0	0	0	0	0	0	0	0	0	0	0	0	0	0	0	0	0	0	0	0	0	0	0	0	0	0	0	0	0	0	0	0	0	0	0	0	0	0	0
3832	베어링, 기어 및 동력전달장치	Bearings, gears, and power transmission devices		0	0	0	0	0	0	0	0	0	0	0	0	0	0	0	0	0	0	0	0	0	0	0	0	0	0	0	0	0	0	0	0	0	0	0	0	0	0	0	0	0	0	0	0	0	0
3840	산업용 운반기계	Industrial handling machinery		0	0	0	0	0	0	0	0	0	0	0	0	0	0	0	0	0	0	0	0	0	0	0	0	0	0	0	0	0	0	0	0	0	0	0	0	0	0	0	0	0	0	0	0	0	0
3851	공기조절장치 및 냉장냉동 장비	Air conditioners and refrigeration equipment		0	0	0	0	0	0	0	0	0	0	0	0	0	0	0	0	0	0	0	0	0	0	0	0	0	0	0	0	0	0	0	0	0	0	0	0	0	0	0	0	0	0	0	0	0	0
3852	공기 및 액체 여과기	Air and liquid filters		0	0	0	0	0	0	0	0	0	0	0	0	0	0	0	0	0	0	0	0	0	0	0	0	0	0	0	0	0	0	0	0	0	0	0	0	0	0	0	0	0	0	0	0	0	0
3891	사무용기기	Office equipment		0	0	0	0	0	0	0	0	0	0	0	0	0	0	0	0	0	0	0	0	0	0	0	0	0	0	0	0	0	0	0	0	0	0	0	0	0	0	0	0	0	0	0	0	0	0
3899	기타 일반목적용 기계	Other general-purpose machinery		0	0	0	0	0	0	0	0	0	0	0	0	0	0	0	0	0	0	0	0	0	0	0	0	0	0	0	0	0	0	0	0	0	0	0	0	0	0	0	0	0	0	0	0	0	0
3911	농업용 기계	Agricultural machinery		0	0	0	0	0	0	0	0	0	0	0	0	0	0	0	0	0	0	0	0	0	0	0	0	0	0	0	0	0	0	0	0	0	0	0	0	0	0	0	0	0	0	0	0	0	0
3912	건설 및 광물처리기계	Construction and mineral processing machinery		0	0	0	0	0	0	0	0	0	0	0	0	0	0	0	0	0	0	0	0	0	0	0	0	0	0	0	0	0	0	0	0	0	0	0	0	0	0	0	0	0	0	0	0	0	0
3920	금속가공용 기계	Metal processing machinery		0	0	0	0	0	0	0	0	0	0	0	0	0	0	0	0	0	0	0	0	0	0	0	0	0	0	0	0	0	0	0	0	0	0	0	0	0	0	0	0	0	0	0	0	0	0
3930	금형 및 주형	Molds and dies		0	0	0	0	0	0	0	0	0	0	0	0	0	0	0	0	0	0	0	0	0	0	0	0	0	0	0	0	0	0	0	0	0	0	0	0	0	0	0	0	0	0	0	0	0	0
3941	반도체 제조용 기계	Semiconductor manufacturing machinery		0	0	0	0	0	0	0	0	0	0	0	0	0	0	0	0	0	0	0	0	0	0	0	0	0	0	0	0	0	0	0	0	0	0	0	0	0	0	0	0	0	0	0	0	0	0
3942	디스플레이 제조용 기계	Display manufacturing machinery		0	0	0	0	0	0	0	0	0	0	0	0	0	0	0	0	0	0	0	0	0	0	0	0	0	0	0	0	0	0	0	0	0	0	0	0	0	0	0	0	0	0	0	0	0	0
3991	음식료품 가공기계	Food and beverage processing machinery		0	0	0	0	0	0	0	0	0	0	0	0	0	0	0	0	0	0	0	0	0	0	0	0	0	0	0	0	0	0	0	0	0	0	0	0	0	0	0	0	0	0	0	0	0	0
3992	섬유 및 의복가공 기계	Textile and clothing processing machinery		0	0	0	0	0	0	0	0	0	0	0	0	0	0	0	0	0	0	0	0	0	0	0	0	0	0	0	0	0	0	0	0	0	0	0	0	0	0	0	0	0	0	0	0	0	0
3993	산업용 로봇	Industrial robots		0	0	0	0	0	0	0	0	0	0	0	0	0	0	0	0	0	0	0	0	0	0	0	0	0	0	0	0	0	0	0	0	0	0	0	0	0	0	0	0	0	0	0	0	0	0
3994	제지 및 인쇄기계	Paper and printing machinery		0	0	0	0	0	0	0	0	0	0	0	0	0	0	0	0	0	0	0	0	0	0	0	0	0	0	0	0	0	0	0	0	0	0	0	0	0	0	0	0	0	0	0	0	0	0
3995	고무 및 플라스틱 성형기계	Rubber and plastic molding machinery		0	0	0	0	0	0	0	0	0	0	0	0	0	0	0	0	0	0	0	0	0	0	0	0	0	0	0	0	0	0	0	0	0	0	0	0	0	0	0	0	0	0	0	0	0	0
3999	기타 특수목적용기계	Other special-purpose machinery		0	0	0	0	0	0	0	0	0	0	0	0	0	0	0	0	0	0	0	0	0	0	0	0	0	0	0	0	0	0	0	0	0	0	0	0	0	0	0	0	0	0	0	0	0	0
4011	승용차	Passenger cars		0	0	0	0	0	0	0	0	0	0	0	0	0	0	0	0	0	0	0	0	0	0	0	0	0	0	0	0	0	0	0	0	0	0	0	0	0	0	0	0	0	0	0	0	0	0
4012	버스	Buses		0	0	0	0	0	0	0	0	0	0	0	0	0	0	0	0	0	0	0	0	0	0	0	0	0	0	0	0	0	0	0	0	0	0	0	0	0	0	0	0	0	0	0	0	0	0
4013	트럭	Trucks		0	0	0	0	0	0	0	0	0	0	0	0	0	0	0	0	0	0	0	0	0	0	0	0	0	0	0	0	0	0	0	0	0	0	0	0	0	0	0	0	0	0	0	0	0	0
4021	특장차	Special purpose vehicles		0	0	0	0	0	0	0	0	0	0	0	0	0	0	0	0	0	0	0	0	0	0	0	0	0	0	0	0	0	0	0	0	0	0	0	0	0	0	0	0	0	0	0	0	0	0
4022	트레일러 및 컨테이너	Trailers and containers		0	0	0	0	0	0	0	0	0	0	0	0	0	0	0	0	0	0	0	0	0	0	0	0	0	0	0	0	0	0	0	0	0	0	0	0	0	0	0	0	0	0	0	0	0	0
4031	자동차용 엔진	Automotive engines		0	0	0	0	0	0	0	0	0	0	0	0	0	0	0	0	0	0	0	0	0	0	0	0	0	0	0	0	0	0	0	0	0	0	0	0	0	0	0	0	0	0	0	0	0	0
4032	자동차 부분품	Automotive parts		0	0	0	0	0	0	0	0	0	0	0	0	0	0	0	0	0	0	0	0	0	0	0	0	0	0	0	0	0	0	0	0	0	0	0	0	0	0	0	0	0	0	0	0	0	0
4101	강철제 선박	Steel ships		0	0	0	0	0	0	0	0	0	0	0	0	0	0	0	0	0	0	0	0	0	0	0	0	0	0	0	0	0	0	0	0	0	0	0	0	0	0	0	0	0	0	0	0	0	0
4102	기타 선박	Other ships		0	0	0	0	0	0	0	0	0	0	0	0	0	0	0	0	0	0	0	0	0	0	0	0	0	0	0	0	0	0	0	0	0	0	0	0	0	0	0	0	0	0	0	0	0	0
4103	선박 수리 및 부분품	Ship repairs and parts		0	0	0	0	0	0	0	0	0	0	0	0	0	0	0	0	0	0	0	0	0	0	0	0	0	0	0	0	0	0	0	0	0	0	0	0	0	0	0	0	0	0	0	0	0	0
4210	철도차량	Railway vehicles		0	0	0	0	0	0	0	0	0	0	0	0	0	0	0	0	0	0	0	0	0	0	0	0	0	0	0	0	0	0	0	0	0	0	0	0	0	0	0	0	0	0	0	0	0	0
4220	항공기	Aircraft		0	0	0	0	0	0	0	0	0	0	0	0	0	0	0	0	0	0	0	0	0	0	0	0	0	0	0	0	0	0	0	0	0	0	0	0	0	0	0	0	0	0	0	0	0	0
4291	모터사이클	Motorcycles		0	0	0	0	0	0	0	0	0	0	0	0	0	0	0	0	0	0	0	0	0	0	0	0	0	0	0	0	0	0	0	0	0	0	0	0	0	0	0	0	0	0	0	0	0	0
4299	기타 운수장비	Other transportation equipment		0	0	0	0	0	0	0	0	0	0	0	0	0	0	0	0	0	0	0	0	0	0	0	0	0	0	0	0	0	0	0	0	0	0	0	0	0	0	0	0	0	0	0	0	0	0
4311	목재 가구	Wooden furniture		0	0	0	0	0	0	0	0	0	0	0	0	0	0	0	0	0	0	0	0	0	0	0	0	0	0	0	0	0	0	0	0	0	0	0	0	0	0	0	0	0	0	0	0	0	0
4312	금속 가구	Metal furniture		0	0	0	0	0	0	0	0	0	0	0	0	0	0	0	0	0	0	0	0	0	0	0	0	0	0	0	0	0	0	0	0	0	0	0	0	0	0	0	0	0	0	0	0	0	0
4319	기타 가구	Other furniture		0	0	0	0	0	0	0	0	0	0	0	0	0	0	0	0	0	0	0	0	0	0	0	0	0	0	0	0	0	0	0	0	0	0	0	0	0	0	0	0	0	0	0	0	0	0
4391	장난감 및 오락용품	Toys and recreational items		0	0	0	0	0	0	0	0	0	0	0	0	0	0	0	0	0	0	0	0	0	0	0	0	0	0	0	0	0	0	0	0	0	0	0	0	0	0	0	0	0	0	0	0	0	0
4392	운동 및 경기용품	Sports and athletic goods		0	0	0	0	0	0	0	0	0	0	0	0	0	0	0	0	0	0	0	0	0	0	0	0	0	0	0	0	0	0	0	0	0	0	0	0	0	0	0	0	0	0	0	0	0	0
4393	악기	Musical instruments		0	0	0	0	0	0	0	0	0	0	0	0	0	0	0	0	0	0	0	0	0	0	0	0	0	0	0	0	0	0	0	0	0	0	0	0	0	0	0	0	0	0	0	0	0	0
4394	문구용품	Stationery		0	0	0	0	0	0	0	0	0	0	0	0	0	0	0	0	0	0	0	0	0	0	0	0	0	0	0	0	0	0	0	0	0	0	0	0	0	0	0	0	0	0	0	0	0	0
4395	귀금속 및 보석	Precious metals and jewelry		0	0	0	0	0	0	0	0	0	0	0	0	0	0	0	0	0	0	0	0	0	0	0	0	0	0	0	0	0	0	0	0	0	0	0	0	0	0	0	0	0	0	0	0	0	0
4396	모형 및 장식용품	Models and decorative items		0	0	0	0	0	0	0	0	0	0	0	0	0	0	0	0	0	0	0	0	0	0	0	0	0	0	0	0	0	0	0	0	0	0	0	0	0	0	0	0	0	0	0	0	0	0
4399	기타 제조업 제품	Other manufactured products		0	0	0	0	0	0	0	0	0	0	0	0	0	0	0	0	0	0	0	0	0	0	0	0	0	0	0	0	0	0	0	0	0	0	0	0	0	0	0	0	0	0	0	0	0	0
4401	제조임가공서비스	Manufacturing and processing services		0	0	0	0	0	0	0	0	0	0	0	0	0	0	0	0	0	0	0	0	0	0	0	0	0	0	0	0	0	0	0	0	0	0	0	0	0	0	0	0	0	0	0	0	0	0
4402	산업용 기계 및 장비 수리	Repair of industrial machinery and equipment		0	0	0	0	0	0	0	0	0	0	0	0	0	0	0	0	0	0	0	0	0	0	0	0	0	0	0	0	0	0	0	0	0	0	0	0	0	0	0	0	0	0	0	0	0	0
4501	수력	Hydroelectric power		0	0	0	0	0	0	0	0	0	0	0	0	0	0	0	0	0	0	0	0	0	0	0	0	0	0	0	0	0	0	0	0	0	0	0	0	0	0	0	0	0	0	0	0	0	0
4502	화력	Thermal power		0	0	0	0	0	0	0	0	0	0	0	0	0	0	0	0	0	0	0	0	0	0	0	0	0	0	0	0	0	0	0	0	0	0	0	0	0	0	0	0	0	0	0	0	0	0
4503	원자력	Nuclear power		0	0	0	0	0	0	0	0	0	0	0	0	0	0	0	0	0	0	0	0	0	0	0	0	0	0	0	0	0	0	0	0	0	0	0	0	0	0	0	0	0	0	0	0	0	0
4504	자가발전	Self-generated power		0	0	0	0	0	0	0	0	0	0	0	0	0	0	0	0	0	0	0	0	0	0	0	0	0	0	0	0	0	0	0	0	0	0	0	0	0	0	0	0	0	0	0	0	0	0
4505	신재생에너지	Renewable Energy		0	0	0	0	0	0	0	0	0	0	0	0	0	0	0	0	0	0	0	0	0	0	0	0	0	0	0	0	0	0	0	0	0	0	0	0	0	0	0	0	0	0	0	0	0	0
4610	도시가스	City gas		0	0	0	0	0	0	0	0	0	0	0	0	0	0	0	0	0	0	0	0	0	0	0	0	0	0	0	0	0	0	0	0	0	0	0	0	0	0	0	0	0	0	0	0	0	0
4620	증기 및 온수 공급	Steam and hot water supply		0	0	0	0	0	0	0	0	0	0	0	0	0	0	0	0	0	0	0	0	0	0	0	0	0	0	0	0	0	0	0	0	0	0	0	0	0	0	0	0	0	0	0	0	0	0
4700	수도	Waterworks		0	0	0	0	0	0	0	0	0	0	0	0	0	0	0	0	0	0	0	0	0	0	0	0	0	0	0	0	0	0	0	0	0	0	0	0	0	0	0	0	0	0	0	0	0	0
4801	하수,폐수 및 분뇨처리(국공립)	Sewerage, wastewater, and sewage treatment (public)		0	0	0	0	0	0	0	0	0	0	0	0	0	0	0	0	0	0	0	0	0	0	0	0	0	0	0	0	0	0	0	0	0	0	0	0	0	0	0	0	0	0	0	0	0	0
4802	하수,폐수 및 분뇨처리(산업)	Sewerage, wastewater, and sewage treatment (industrial)		0	0	0	0	0	0	0	0	0	0	0	0	0	0	0	0	0	0	0	0	0	0	0	0	0	0	0	0	0	0	0	0	0	0	0	0	0	0	0	0	0	0	0	0	0	0
4911	폐기물 수집, 운반 및 처리(국공립)	Waste collection, transportation, and treatment (public)		0	0	0	0	0	0	0	0	0	0	0	0	0	0	0	1	1	0	0	0	0	0	0	0	0	0	0	0	0	0	0	0	0	0	0	0	0	0	0	0	0	0	0	0	0	0
4912	폐기물 수집, 운반 및 처리(산업)	Waste collection, transportation, and treatment (industrial)		0	0	0	0	0	0	0	0	0	0	0	0	0	0	0	1	1	0	0	0	0	0	0	0	0	0	0	0	0	0	0	0	0	0	0	0	0	0	0	0	0	0	0	0	0	0
4920	자원재활용서비스	Resource recycling services		0	0	0	0	0	0	0	0	0	0	0	0	0	0	0	0	0	0	0	0	0	0	0	0	0	0	0	0	0	0	0	0	0	0	0	0	0	0	0	0	0	0	0	0	0	0
5010	주거용 건물	Residential buildings		0	0	0	0	0	0	0	0	0	0	0	0	0	0	0	0	0	0	0	0	0	0	0	0	0	0	0	0	0	0	0	0	0	0	0	0	0	0	0	0	0	0	0	0	0	0
5020	비주거용 건물	Non-residential buildings		0	0	0	0	0	0	0	0	0	0	0	0	0	0	0	0	0	0	0	0	0	0	0	0	0	0	0	0	0	0	0	0	0	0	0	0	0	0	0	0	0	0	0	0	0	0
5030	건축보수	Building maintenance		0	0	0	0	0	0	0	0	0	0	0	0	0	0	0	0	0	0	0	0	0	0	0	0	0	0	0	0	0	0	0	0	0	0	0	0	0	0	0	0	0	0	0	0	0	0
5111	도로시설	Road infrastructure		0	0	0	0	0	0	0	0	0	0	0	0	0	0	0	0	0	0	0	0	0	0	0	0	0	0	0	0	0	0	0	0	0	0	0	0	0	0	0	0	0	0	0	0	0	0
5112	철도시설	Railway infrastructure		0	0	0	0	0	0	0	0	0	0	0	0	0	0	0	0	0	0	0	0	0	0	0	0	0	0	0	0	0	0	0	0	0	0	0	0	0	0	0	0	0	0	0	0	0	0
5113	항만시설	Port facilities		0	0	0	0	0	0	0	0	0	0	0	0	0	0	0	0	0	0	0	0	0	0	0	0	0	0	0	0	0	0	0	0	0	0	0	0	0	0	0	0	0	0	0	0	0	0
5121	하천사방	River flood control		0	0	0	0	0	0	0	0	0	0	0	0	0	0	0	0	0	0	0	0	0	0	0	0	0	0	0	0	0	0	0	0	0	0	0	0	0	0	0	0	0	0	0	0	0	0
5122	상하수도시설	Water supply and sewage facilities		0	0	0	0	0	0	0	0	0	0	0	0	0	0	0	0	0	0	0	0	0	0	0	0	0	0	0	0	0	0	0	0	0	0	0	0	0	0	0	0	0	0	0	0	0	0
5123	농림수산토목	Agriculture, forestry, and fishery public works		0	0	0	0	0	0	0	0	0	0	0	0	0	0	0	0	0	0	0	0	0	0	0	0	0	0	0	0	0	0	0	0	0	0	0	0	0	0	0	0	0	0	0	0	0	0
5124	도시토목	Urban civil facilities		0	0	0	0	0	0	0	0	0	0	0	0	0	0	0	0	0	0	0	0	0	0	0	0	0	0	0	0	0	0	0	0	0	0	0	0	0	0	0	0	0	0	0	0	0	0
5131	환경정화시설	Environmental remediation facilities		0	0	0	0	0	0	0	0	0	0	0	0	0	0	0	0	0	0	0	0	0	0	0	0	0	0	0	0	0	0	0	0	0	0	0	0	0	0	0	0	0	0	0	0	0	0
5132	통신시설	Telecommunications Facilities		0	0	0	0	0	0	0	0	0	0	0	0	0	0	0	0	0	0	0	0	0	0	0	0	0	0	0	0	0	0	0	0	0	0	0	0	0	0	0	0	0	0	0	0	0	0
5133	전력시설	Utilities		0	0	0	0	0	0	0	0	0	0	0	0	0	0	0	0	0	0	0	0	0	0	0	0	0	0	0	0	0	0	0	0	0	0	0	0	0	0	0	0	0	0	0	0	0	0
5134	산업플랜트	Industrial plants		0	0	0	0	0	0	0	0	0	0	0	0	0	0	0	0	0	0	0	0	0	0	0	0	0	0	0	0	0	0	0	0	0	0	0	0	0	0	0	0	0	0	0	0	0	0
5190	기타 건설	Other construction		0	0	0	0	0	0	0	0	0	0	0	0	0	0	0	0	0	0	0	0	0	0	0	0	0	0	0	0	0	0	0	0	0	0	0	0	0	0	0	0	0	0	0	0	0	0
5200	도소매 및 상품중개서비스	Wholesale and retail and goods brokerage services		0	0	0	0	0	0	0	0	0	0	0	0	0	0	0	0	0	0	0	0	0	0	0	0	0	0	0	0	0	0	0	0	0	0	0	0	0	0	0	0	0	0	0	0	0	0
5310	철도운송서비스	Railway transportation services		0	0	0	0	0	0	0	0	0	0	0	0	0	0	0	0	0	0	0	0	0	0	0	0	0	0	0	0	0	0	0	0	0	0	0	0	0	0	0	0	0	0	0	0	0	0
5321	도로여객운송서비스	Road passenger transportation services		0	0	0	0	0	0	0	0	0	0	0	0	0	0	0	0	0	0	0	0	0	0	0	0	0	0	0	0	0	0	0	0	0	0	0	0	0	0	0	0	0	0	0	0	0	0
5322	도로화물운송서비스	Road freight transportation services		0	0	0	0	0	0	0	0	0	0	0	0	0	0	0	0	0	0	0	0	0	0	0	0	0	0	0	0	0	0	0	0	0	0	0	0	0	0	0	0	0	0	0	0	0	0
5401	연안 및 내륙수상운송서비스	Coastal and inland waterway transportation services		0	0	0	0	0	0	0	0	0	0	0	0	0	0	0	0	0	0	0	0	0	0	0	0	0	0	0	0	0	0	0	0	0	0	0	0	0	0	0	0	0	0	0	0	0	0
5402	외항운송서비스	Ocean shipping services		0	0	0	0	0	0	0	0	0	0	0	0	0	0	0	0	0	0	0	0	0	0	0	0	0	0	0	0	0	0	0	0	0	0	0	0	0	0	0	0	0	0	0	0	0	0
5500	항공운송서비스	Air transportation services		0	0	0	0	0	0	0	0	0	0	0	0	0	0	0	0	0	0	0	0	0	0	0	0	0	0	0	0	0	0	0	0	0	0	0	0	0	0	0	0	0	0	0	0	0	0
5611	육상운송보조서비스	Land transport auxiliary services		0	0	0	0	0	0	0	0	0	0	0	0	0	0	0	0	0	0	0	0	0	0	0	0	0	0	0	0	0	0	0	0	0	0	0	0	0	0	0	0	0	0	0	0	0	0
5612	수상운송보조서비스	Water transport auxiliary services		0	0	0	0	0	0	0	0	0	0	0	0	0	0	0	0	0	0	0	0	0	0	0	0	0	0	0	0	0	0	0	0	0	0	0	0	0	0	0	0	0	0	0	0	0	0
5613	항공운송보조서비스	Air transport auxiliary services		0	0	0	0	0	0	0	0	0	0	0	0	0	0	0	0	0	0	0	0	0	0	0	0	0	0	0	0	0	0	0	0	0	0	0	0	0	0	0	0	0	0	0	0	0	0
5620	하역서비스	Cargo handling services		0	0	0	0	0	0	0	0	0	0	0	0	0	0	0	0	0	0	0	0	0	0	0	0	0	0	0	0	0	0	0	0	0	0	0	0	0	0	0	0	0	0	0	0	0	0
5630	보관 및 창고서비스	Storage and warehousing services		0	0	0	0	0	0	0	0	0	0	0	0	0	0	0	0	0	0	0	0	0	0	0	0	0	0	0	0	0	0	0	0	0	0	0	0	0	0	0	0	0	0	0	0	0	0
5690	기타 운송 관련 서비스	Other transport-related services		0	0	0	0	0	0	0	0	0	0	0	0	0	0	0	0	0	0	0	0	0	0	0	0	0	0	0	0	0	0	0	0	0	0	0	0	0	0	0	0	0	0	0	0	0	0
5710	공영우편서비스	Public postal services		0	0	0	0	0	0	0	0	0	0	0	0	0	0	0	0	0	0	0	0	0	0	0	0	0	0	0	0	0	0	0	0	0	0	0	0	0	0	0	0	0	0	0	0	0	0
5720	소화물전문운송서비스	Specialized parcel transport services		0	0	0	0	0	0	0	0	0	0	0	0	0	0	0	0	0	0	0	0	0	0	0	0	0	0	0	0	0	0	0	0	0	0	0	0	0	0	0	0	0	0	0	0	0	0
5811	일반음식점	General restaurants		0	0	0	0	0	0	0	0	0	0	0	0	0	0	0	0	0	0	0	0	0	0	0	0	0	0	0	0	0	0	0	0	0	0	0	0	0	0	0	0	0	0	0	0	0	0
5812	기타음식점	Other restaurants		0	0	0	0	0	0	0	0	0	0	0	0	0	0	0	0	0	0	0	0	0	0	0	0	0	0	0	0	0	0	0	0	0	0	0	0	0	0	0	0	0	0	0	0	0	0
5813	주점	Bars		0	0	0	0	0	0	0	0	0	0	0	0	0	0	0	0	0	0	0	0	0	0	0	0	0	0	0	0	0	0	0	0	0	0	0	0	0	0	0	0	0	0	0	0	0	0
5814	비알콜음료점	Non-alcoholic beverage shops		0	0	0	0	0	0	0	0	0	0	0	0	0	0	0	0	0	0	0	0	0	0	0	0	0	0	0	0	0	0	0	0	0	0	0	0	0	0	0	0	0	0	0	0	0	0
5820	숙박	Accommodation		0	0	0	0	0	0	0	0	0	0	0	0	0	0	0	0	0	0	0	0	0	0	0	0	0	0	0	0	0	0	0	0	0	0	0	0	0	0	0	0	0	0	0	0	0	0
5911	유선통신서비스	Wired communication services		0	0	0	0	0	0	0	0	0	0	0	0	0	0	0	0	0	0	0	0	0	0	0	0	0	0	0	0	0	0	0	0	0	0	0	0	0	0	0	0	0	0	0	0	0	0
5912	무선 및 위성 통신서비스	Wireless and satellite communication services		0	0	0	0	0	0	0	0	0	0	0	0	0	0	0	0	0	0	0	0	0	0	0	0	0	0	0	0	0	0	0	0	0	0	0	0	0	0	0	0	0	0	0	0	0	0
5991	통신 재판매 및 중개 서비스	Communication resale and brokerage services		0	0	0	0	0	0	0	0	0	0	0	0	0	0	0	0	0	0	0	0	0	0	0	0	0	0	0	0	0	0	0	0	0	0	0	0	0	0	0	0	0	0	0	0	0	0
5999	기타 전기통신서비스	Other telecommunication services		0	0	0	0	0	0	0	0	0	0	0	0	0	0	0	0	0	0	0	0	0	0	0	0	0	0	0	0	0	0	0	0	0	0	0	0	0	0	0	0	0	0	0	0	0	0
6001	지상파 방송서비스	Terrestrial broadcasting services		0	0	0	0	0	0	0	0	0	0	0	0	0	0	0	0	0	0	0	0	0	0	0	0	0	0	0	0	0	0	0	0	0	0	0	0	0	0	0	0	0	0	0	0	0	0
6002	유선, 위성 및 기타방송서비스	Cable, satellite, and other broadcasting services		0	0	0	0	0	0	0	0	0	0	0	0	0	0	0	0	0	0	0	0	0	0	0	0	0	0	0	0	0	0	0	0	0	0	0	0	0	0	0	0	0	0	0	0	0	0
6100	정보제공서비스	Information provision services		0	0	0	0	0	0	0	0	0	0	0	0	0	0	0	0	0	0	0	0	0	0	0	0	0	0	0	0	0	0	0	0	0	0	0	0	0	0	0	0	0	0	0	0	0	0
6211	게임소프트웨어 출판	Game sofeware publishing		0	0	0	0	0	0	0	0	0	0	0	0	0	0	0	0	0	0	0	0	0	0	0	0	0	0	0	0	0	0	0	0	0	0	0	0	0	0	0	0	0	0	0	0	0	0
6212	소프트웨어 개발 공급	Software development and supply		0	0	0	0	0	0	0	0	0	0	0	0	0	0	0	0	0	0	0	0	0	0	0	0	0	0	0	0	0	0	0	0	0	0	0	0	0	0	0	0	0	0	0	0	0	0
6290	기타 IT서비스	Other IT services		0	0	0	0	0	0	0	0	0	0	0	0	0	0	0	0	0	0	0	0	0	0	0	0	0	0	0	0	0	0	0	0	0	0	0	0	0	0	0	0	0	0	0	0	0	0
6300	신문 및 출판	Newspapers and publishing		0	0	0	0	0	0	0	0	0	0	0	0	0	0	0	0	0	0	0	0	0	0	0	0	0	0	0	0	0	0	0	0	0	0	0	0	0	0	0	0	0	0	0	0	0	0
6401	영상·오디오물 제작 배급	Video and audio production and distribution		0	0	0	0	0	0	0	0	0	0	0	0	0	0	0	0	0	0	0	0	0	0	0	0	0	0	0	0	0	0	0	0	0	0	0	0	0	0	0	0	0	0	0	0	0	0
6402	영화상영	Film screening		0	0	0	0	0	0	0	0	0	0	0	0	0	0	0	0	0	0	0	0	0	0	0	0	0	0	0	0	0	0	0	0	0	0	0	0	0	0	0	0	0	0	0	0	0	0
6510	중앙은행 및 예금취급기관	Central banks and desposit-taking institution		0	0	0	0	0	0	0	0	0	0	0	0	0	0	0	0	0	0	0	0	0	0	0	0	0	0	0	0	0	0	0	0	0	0	0	0	0	0	0	0	0	0	0	0	0	0
6591	금융투자기관	Financial investment institutions		0	0	0	0	0	0	0	0	0	0	0	0	0	0	0	0	0	0	0	0	0	0	0	0	0	0	0	0	0	0	0	0	0	0	0	0	0	0	0	0	0	0	0	0	0	0
6599	기타 금융중개기관	Other financial intermediary institutions		0	0	0	0	0	0	0	0	0	0	0	0	0	0	0	0	0	0	0	0	0	0	0	0	0	0	0	0	0	0	0	0	0	0	0	0	0	0	0	0	0	0	0	0	0	0
6601	생명보험	Life insurance		0	0	0	0	0	0	0	0	0	0	0	0	0	0	0	0	0	0	0	0	0	0	0	0	0	0	0	0	0	0	0	0	0	0	0	0	0	0	0	0	0	0	0	0	0	0
6602	연금기금	Pension fouds		0	0	0	0	0	0	0	0	0	0	0	0	0	0	0	0	0	0	0	0	0	0	0	0	0	0	0	0	0	0	0	0	0	0	0	0	0	0	0	0	0	0	0	0	0	0
6603	비생명보험	Non-life insurance		0	0	0	0	0	0	0	0	0	0	0	0	0	0	0	0	0	0	0	0	0	0	0	0	0	0	0	0	0	0	0	0	0	0	0	0	0	0	0	0	0	0	0	0	0	0
6700	금융 및 보험 보조서비스	Financial and insurance support services		0	0	0	0	0	0	0	0	0	0	0	0	0	0	0	0	0	0	0	0	0	0	0	0	0	0	0	0	0	0	0	0	0	0	0	0	0	0	0	0	0	0	0	0	0	0
6800	주거서비스	Residential services		0	0	0	0	0	0	0	0	0	0	0	0	0	0	0	0	0	0	0	0	0	0	0	0	0	0	0	0	0	0	0	0	0	0	0	0	0	0	0	0	0	0	0	0	0	0
6911	비주거용 건물 임대	Non-residential building rental		0	0	0	0	0	0	0	0	0	0	0	0	0	0	0	0	0	0	0	0	0	0	0	0	0	0	0	0	0	0	0	0	0	0	0	0	0	0	0	0	0	0	0	0	0	0
6912	부동산 개발 및 공급	Real estate development and supply		0	0	0	0	0	0	0	0	0	0	0	0	0	0	0	0	0	0	0	0	0	0	0	0	0	0	0	0	0	0	0	0	0	0	0	0	0	0	0	0	0	0	0	0	0	0
6920	부동산 관련 서비스	Real estate related serives		0	0	0	0	0	0	0	0	0	0	0	0	0	0	0	0	0	0	0	0	0	0	0	0	0	0	0	0	0	0	0	0	0	0	0	0	0	0	0	0	0	0	0	0	0	0
7001	연구개발(국공립)	Research and development (Public)		0	0	0	0	0	0	0	0	0	0	0	0	0	0	0	0	0	0	0	0	0	0	0	0	0	0	0	0	0	0	0	0	0	0	0	0	0	0	0	0	0	0	0	0	0	0
7002	연구개발(비영리)	Research and development (Non-profit)		0	0	0	0	0	0	0	0	0	0	0	0	0	0	0	0	0	0	0	0	0	0	0	0	0	0	0	0	0	0	0	0	0	0	0	0	0	0	0	0	0	0	0	0	0	0
7003	연구개발(산업)	Research and development (Industry)		0	0	0	0	0	0	0	0	0	0	0	0	0	0	0	0	0	0	0	0	0	0	0	0	0	0	0	0	0	0	0	0	0	0	0	0	0	0	0	0	0	0	0	0	0	0
7004	기업내 연구개발	Internal research and development		0	0	0	0	0	0	0	0	0	0	0	0	0	0	0	0	0	0	0	0	0	0	0	0	0	0	0	0	0	0	0	0	0	0	0	0	0	0	0	0	0	0	0	0	0	0
7111	법무 및 회계서비스	Legal and accounting services		0	0	0	0	0	0	0	0	0	0	0	0	0	0	0	0	0	0	0	0	0	0	0	0	0	0	0	0	0	0	0	0	0	0	0	0	0	0	0	0	0	0	0	0	0	0
7112	시장조사 및 경영지원서비스	Market research and management support services		0	0	0	0	0	0	0	0	0	0	0	0	0	0	0	0	0	0	0	0	0	0	0	0	0	0	0	0	0	0	0	0	0	0	0	0	0	0	0	0	0	0	0	0	0	0
7120	광고	Advertising		0	0	0	0	0	0	0	0	0	0	0	0	0	0	0	0	0	0	0	0	0	0	0	0	0	0	0	0	0	0	0	0	0	0	0	0	0	0	0	0	0	0	0	0	0	0
7210	건축·토목 관련 서비스	Architectural and civil engineering services		0	0	0	0	0	0	0	0	0	0	0	0	0	0	0	0	0	0	0	0	0	0	0	0	0	0	0	0	0	0	0	0	0	0	0	0	0	0	0	0	0	0	0	0	0	0
7291	공학 관련 서비스	Engineering services		0	0	0	0	0	0	0	0	0	0	0	0	0	0	0	0	0	0	0	0	0	0	0	0	0	0	0	0	0	0	0	0	0	0	0	0	0	0	0	0	0	0	0	0	0	0
7292	과학기술서비스	Science and technology services		0	0	0	0	0	0	0	0	0	0	0	0	0	0	0	0	0	0	0	0	0	0	0	0	0	0	0	0	0	0	0	0	0	0	0	0	0	0	0	0	0	0	0	0	0	0
7299	기타 전문서비스	Other professional services		0	0	0	0	0	0	0	0	0	0	0	0	0	0	0	0	0	0	0	0	0	0	0	0	0	0	0	0	0	0	0	0	0	0	0	0	0	0	0	0	0	0	0	0	0	0
7300	장비·용품 및 지식재산권 임대	Equipment, supplies and intellectual property leasing		0	0	0	0	0	0	0	0	0	0	0	0	0	0	0	0	0	0	0	0	0	0	0	0	0	0	0	0	0	0	0	0	0	0	0	0	0	0	0	0	0	0	0	0	0	0
7410	사업시설 유지관리 및 조경서비스	Facility maintenance and landscaping services		0	0	0	0	0	0	0	0	0	0	0	0	0	0	0	0	0	0	0	0	0	0	0	0	0	0	0	0	0	0	0	0	0	0	0	0	0	0	0	0	0	0	0	0	0	0
7420	인력공급 및 알선	Staffing and recruiting		0	0	0	0	0	0	0	0	0	0	0	0	0	0	0	0	0	0	0	0	0	0	0	0	0	0	0	0	0	0	0	0	0	0	0	0	0	0	0	0	0	0	0	0	0	0
7490	기타 사업지원서비스	Other business support services		0	0	0	0	0	0	0	0	0	0	0	0	0	0	0	0	0	0	0	0	0	0	0	0	0	0	0	0	0	0	0	0	0	0	0	0	0	0	0	0	0	0	0	0	0	0
7511	중앙정부	Central government		0	0	0	0	0	0	0	0	0	0	0	0	0	0	0	0	0	0	0	0	0	0	0	0	0	0	0	0	0	0	0	0	0	0	0	0	0	0	0	0	0	0	0	0	0	0
7512	지방정부	Local government		0	0	0	0	0	0	0	0	0	0	0	0	0	0	0	0	0	0	0	0	0	0	0	0	0	0	0	0	0	0	0	0	0	0	0	0	0	0	0	0	0	0	0	0	0	0
7520	사회보험(국공립)	Social insurance (Public)		0	0	0	0	0	0	0	0	0	0	0	0	0	0	0	0	0	0	0	0	0	0	0	0	0	0	0	0	0	0	0	0	0	0	0	0	0	0	0	0	0	0	0	0	0	0
7601	교육서비스(국공립)	Education services (Public)		0	0	0	0	0	0	0	0	0	0	0	0	0	0	0	0	0	0	0	0	0	0	0	0	0	0	0	0	0	0	0	0	0	0	0	0	0	0	0	0	0	0	0	0	0	0
7602	교육서비스(비영리)	Education services (Non-profit)		0	0	0	0	0	0	0	0	0	0	0	0	0	0	0	0	0	0	0	0	0	0	0	0	0	0	0	0	0	0	0	0	0	0	0	0	0	0	0	0	0	0	0	0	0	0
7603	교육서비스(산업)	Education services (Industry)		0	0	0	0	0	0	0	0	0	0	0	0	0	0	0	0	0	0	0	0	0	0	0	0	0	0	0	0	0	0	0	0	0	0	0	0	0	0	0	0	0	0	0	0	0	0
7701	의료 및 보건(국공립)	Medical and health services (Public)		0	0	0	0	0	0	0	0	0	0	0	0	0	0	0	0	0	0	0	0	0	0	0	0	0	0	0	0	0	0	0	0	0	0	0	0	0	0	0	0	0	0	0	0	0	0
7702	의료 및 보건(비영리)	Medical and health services (Non-profit)		0	0	0	0	0	0	0	0	0	0	0	0	0	0	0	0	0	0	0	0	0	0	0	0	0	0	0	0	0	0	0	0	0	0	0	0	0	0	0	0	0	0	0	0	0	0
7703	의료 및 보건(산업)	Medical and health services (Industry)		0	0	0	0	0	0	0	0	0	0	0	0	0	0	0	0	0	0	0	0	0	0	0	0	0	0	0	0	0	0	0	0	0	0	0	0	0	0	0	0	0	0	0	0	0	0
7801	사회복지서비스(국공립)	Social welfare services (Public)		0	0	0	0	0	0	0	0	0	0	0	0	0	0	0	0	0	0	0	0	0	0	0	0	0	0	0	0	0	0	0	0	0	0	0	0	0	0	0	0	0	0	0	0	0	0
7802	사회복지서비스(비영리)	Social welfare services (Non-profit)		0	0	0	0	0	0	0	0	0	0	0	0	0	0	0	0	0	0	0	0	0	0	0	0	0	0	0	0	0	0	0	0	0	0	0	0	0	0	0	0	0	0	0	0	0	0
7901	문화서비스(국공립)	Cultural services (Public)		0	0	0	0	0	0	0	0	0	0	0	0	0	0	0	0	0	0	0	0	0	0	0	0	0	0	0	0	0	0	0	0	0	0	0	0	0	0	0	0	0	0	0	0	0	0
7902	연극, 음악 및 기타예술	Theater, music and other arts		0	0	0	0	0	0	0	0	0	0	0	0	0	0	0	0	0	0	0	0	0	0	0	0	0	0	0	0	0	0	0	0	0	0	0	0	0	0	0	0	0	0	0	0	0	0
7903	기타 문화서비스	Other cultural services		0	0	0	0	0	0	0	0	0	0	0	0	0	0	0	0	0	0	0	0	0	0	0	0	0	0	0	0	0	0	0	0	0	0	0	0	0	0	0	0	0	0	0	0	0	0
7904	여행사 및 여행보조 서비스	Travel agency and travel assitance services		0	0	0	0	0	0	0	0	0	0	0	0	0	0	0	0	0	0	0	0	0	0	0	0	0	0	0	0	0	0	0	0	0	0	0	0	0	0	0	0	0	0	0	0	0	0
8001	스포츠서비스	Sports services		0	0	0	0	0	0	0	0	0	0	0	0	0	0	0	0	0	0	0	0	0	0	0	0	0	0	0	0	0	0	0	0	0	0	0	0	0	0	0	0	0	0	0	0	0	0
8002	오락서비스	Entertainment services		0	0	0	0	0	0	0	0	0	0	0	0	0	0	0	0	0	0	0	0	0	0	0	0	0	0	0	0	0	0	0	0	0	0	0	0	0	0	0	0	0	0	0	0	0	0
8101	산업 및 전문가단체	Indutrsial and professional associations		0	0	0	0	0	0	0	0	0	0	0	0	0	0	0	0	0	0	0	0	0	0	0	0	0	0	0	0	0	0	0	0	0	0	0	0	0	0	0	0	0	0	0	0	0	0
8109	기타 사회단체	Other social organizations		0	0	0	0	0	0	0	0	0	0	0	0	0	0	0	0	0	0	0	0	0	0	0	0	0	0	0	0	0	0	0	0	0	0	0	0	0	0	0	0	0	0	0	0	0	0
8211	자동차 수리서비스	Automatic repair services		0	0	0	0	0	0	0	0	0	0	0	0	0	0	0	0	0	0	0	0	0	0	0	0	0	0	0	0	0	0	0	0	0	0	0	0	0	0	0	0	0	0	0	0	0	0
8212	전자통신기기 및 가정용품 수리서비스	Electronics, telecommunications and household alliacnes repair services		0	0	0	0	0	0	0	0	0	0	0	0	0	0	0	0	0	0	0	0	0	0	0	0	0	0	0	0	0	0	0	0	0	0	0	0	0	0	0	0	0	0	0	0	0	0
8221	미용관련 서비스	Beauty services		0	0	0	0	0	0	0	0	0	0	0	0	0	0	0	0	0	0	0	0	0	0	0	0	0	0	0	0	0	0	0	0	0	0	0	0	0	0	0	0	0	0	0	0	0	0
8222	세탁	Laundry services		0	0	0	0	0	0	0	0	0	0	0	0	0	0	0	0	0	0	0	0	0	0	0	0	0	0	0	0	0	0	0	0	0	0	0	0	0	0	0	0	0	0	0	0	0	0
8223	가사서비스	Household services		0	0	0	0	0	0	0	0	0	0	0	0	0	0	0	0	0	0	0	0	0	0	0	0	0	0	0	0	0	0	0	0	0	0	0	0	0	0	0	0	0	0	0	0	0	0
8229	기타 개인 서비스	Other personal services		0	0	0	0	0	0	0	0	0	0	0	0	0	0	0	0	0	0	0	0	0	0	0	0	0	0	0	0	0	0	0	0	0	0	0	0	0	0	0	0	0	0	0	0	0	0
8300	기타	Others		0	0	0	0	0	0	0	0	0	0	0	0	0	0	0	0	0	0	0	0	0	0	0	0	0	0	0	0	0	0	0	0	0	0	0	0	0	0	0	0	0	0	0	0	0	0
[truncated: 154 more columns]

## Sheet: JPIO2EXIO
JPIO_Row code	JPIO_Sector name	EXIOBASE product	Paddy rice	Wheat	Cereal grains nec	Vegetables, fruit, nuts	Oil seeds	Sugar cane, sugar beet	Plant-based fibers	Crops nec	Cattle	Pigs	Poultry	Meat animals nec	Animal products nec	Raw milk	Wool, silk-worm cocoons	Manure (conventional treatment)	Manure (biogas treatment)	Products of forestry, logging and related services (02)	Fish and other fishing products; services incidental of fishing (05)	Anthracite	Coking Coal	Other Bituminous Coal	Sub-Bituminous Coal	Patent Fuel	Lignite/Brown Coal	BKB/Peat Briquettes	Peat	Crude petroleum and services related to crude oil extraction, excluding surveying	Natural gas and services related to natural gas extraction, excluding surveying	Natural Gas Liquids	Other Hydrocarbons	Uranium and thorium ores (12)	Iron ores	Copper ores and concentrates	Nickel ores and concentrates	Aluminium ores and concentrates	Precious metal ores and concentrates	Lead, zinc and tin ores and concentrates	Other non-ferrous metal ores and concentrates	Stone	Sand and clay	Chemical and fertilizer minerals, salt and other mining and quarrying products n.e.c.	Products of meat cattle	Products of meat pigs	Products of meat poultry	Meat products nec	products of Vegetable oils and fats
011101	Rice		1	0	0	0	0	0	0	0	0	0	0	0	0	0	0	0	0	0	0	0	0	0	0	0	0	0	0	0	0	0	0	0	0	0	0	0	0	0	0	0	0	0	0	0	0	0	0
011102	Wheat, barley and the like		0	1	0	0	0	0	0	0	0	0	0	0	0	0	0	0	0	0	0	0	0	0	0	0	0	0	0	0	0	0	0	0	0	0	0	0	0	0	0	0	0	0	0	0	0	0	0
011201	Potatoes and sweet potatoes		0	0	1	0	0	0	0	0	0	0	0	0	0	0	0	0	0	0	0	0	0	0	0	0	0	0	0	0	0	0	0	0	0	0	0	0	0	0	0	0	0	0	0	0	0	0	0
011202	Pulses		0	0	1	0	0	0	0	0	0	0	0	0	0	0	0	0	0	0	0	0	0	0	0	0	0	0	0	0	0	0	0	0	0	0	0	0	0	0	0	0	0	0	0	0	0	0	0
0113001	Vegetables		0	0	0	1	0	0	0	0	0	0	0	0	0	0	0	0	0	0	0	0	0	0	0	0	0	0	0	0	0	0	0	0	0	0	0	0	0	0	0	0	0	0	0	0	0	0	0
011401	Fruits		0	0	0	1	0	0	0	0	0	0	0	0	0	0	0	0	0	0	0	0	0	0	0	0	0	0	0	0	0	0	0	0	0	0	0	0	0	0	0	0	0	0	0	0	0	0	0
011501	Sugar crops		0	0	0	0	0	1	0	0	0	0	0	0	0	0	0	0	0	0	0	0	0	0	0	0	0	0	0	0	0	0	0	0	0	0	0	0	0	0	0	0	0	0	0	0	0	0	0
011502	Crops for beverages		0	0	0	0	0	0	0	1	0	0	0	0	0	0	0	0	0	0	0	0	0	0	0	0	0	0	0	0	0	0	0	0	0	0	0	0	0	0	0	0	0	0	0	0	0	0	0
011509	Miscellaneous edible crops		0	0	0	0	1	0	0	0	0	0	0	0	0	0	0	0	0	0	0	0	0	0	0	0	0	0	0	0	0	0	0	0	0	0	0	0	0	0	0	0	0	0	0	0	0	0	0
011601	Feed and forage crops		0	0	0	0	0	0	0	1	0	0	0	0	0	0	0	0	0	0	0	0	0	0	0	0	0	0	0	0	0	0	0	0	0	0	0	0	0	0	0	0	0	0	0	0	0	0	0
011602	Seeds and seedlings		0	0	0	0	0	0	0	1	0	0	0	0	0	0	0	0	0	0	0	0	0	0	0	0	0	0	0	0	0	0	0	0	0	0	0	0	0	0	0	0	0	0	0	0	0	0	0
011603	Flowers and plants		0	0	0	0	0	0	0	1	0	0	0	0	0	0	0	0	0	0	0	0	0	0	0	0	0	0	0	0	0	0	0	0	0	0	0	0	0	0	0	0	0	0	0	0	0	0	0
011609	Miscellaneous inedible crops		0	0	0	0	0	0	1	0	0	0	0	0	0	0	0	0	0	0	0	0	0	0	0	0	0	0	0	0	0	0	0	0	0	0	0	0	0	0	0	0	0	0	0	0	0	0	0
012101	Dairy cattle farming		0	0	0	0	0	0	0	0	0	0	0	0	0	1	0	0	0	0	0	0	0	0	0	0	0	0	0	0	0	0	0	0	0	0	0	0	0	0	0	0	0	0	0	0	0	0	0
012102	Beef cattle		0	0	0	0	0	0	0	0	1	0	0	0	0	0	0	0	0	0	0	0	0	0	0	0	0	0	0	0	0	0	0	0	0	0	0	0	0	0	0	0	0	0	0	0	0	0	0
012103	Hogs		0	0	0	0	0	0	0	0	0	1	0	0	0	0	0	0	0	0	0	0	0	0	0	0	0	0	0	0	0	0	0	0	0	0	0	0	0	0	0	0	0	0	0	0	0	0	0
012104	Hen eggs		0	0	0	0	0	0	0	0	0	0	1	0	0	0	0	0	0	0	0	0	0	0	0	0	0	0	0	0	0	0	0	0	0	0	0	0	0	0	0	0	0	0	0	0	0	0	0
012105	Chickens		0	0	0	0	0	0	0	0	0	0	1	0	0	0	0	0	0	0	0	0	0	0	0	0	0	0	0	0	0	0	0	0	0	0	0	0	0	0	0	0	0	0	0	0	0	0	0
012109	Miscellaneous livestock		0	0	0	0	0	0	0	0	0	0	0	1	0	0	1	0	0	0	0	0	0	0	0	0	0	0	0	0	0	0	0	0	0	0	0	0	0	0	0	0	0	0	0	0	0	0	0
013101	Veterinary service		0	0	0	0	0	0	0	0	0	0	0	0	0	0	0	0	0	0	0	0	0	0	0	0	0	0	0	0	0	0	0	0	0	0	0	0	0	0	0	0	0	0	0	0	0	0	0
013102	Agricultural services (except veterinary service)		0	0	0	0	0	0	0	0	0	0	0	0	0	0	0	1	1	0	0	0	0	0	0	0	0	0	0	0	0	0	0	0	0	0	0	0	0	0	0	0	0	0	0	0	0	0	0
015101	Silviculture		0	0	0	0	0	0	0	0	0	0	0	0	0	0	0	0	0	1	0	0	0	0	0	0	0	0	0	0	0	0	0	0	0	0	0	0	0	0	0	0	0	0	0	0	0	0	0
015201	Logs		0	0	0	0	0	0	0	0	0	0	0	0	0	0	0	0	0	1	0	0	0	0	0	0	0	0	0	0	0	0	0	0	0	0	0	0	0	0	0	0	0	0	0	0	0	0	0
015301	Special forest products (including hunting)		0	0	0	0	0	0	0	0	0	0	0	0	0	0	0	0	0	1	0	0	0	0	0	0	0	0	0	0	0	0	0	0	0	0	0	0	0	0	0	0	0	0	0	0	0	0	0
017101	Marine fishery		0	0	0	0	0	0	0	0	0	0	0	0	0	0	0	0	0	0	1	0	0	0	0	0	0	0	0	0	0	0	0	0	0	0	0	0	0	0	0	0	0	0	0	0	0	0	0
017102	Marine aquaculture		0	0	0	0	0	0	0	0	0	0	0	0	0	0	0	0	0	0	1	0	0	0	0	0	0	0	0	0	0	0	0	0	0	0	0	0	0	0	0	0	0	0	0	0	0	0	0
0172001	Inland water fishery and aquaculture		0	0	0	0	0	0	0	0	0	0	0	0	0	0	0	0	0	0	1	0	0	0	0	0	0	0	0	0	0	0	0	0	0	0	0	0	0	0	0	0	0	0	0	0	0	0	0
061101	Coal mining, crude petroleum and natural gas		0	0	0	0	0	0	0	0	0	0	0	0	0	0	0	0	0	0	0	1	1	1	1	1	1	1	1	1	1	1	1	0	0	0	0	0	0	0	0	0	0	0	0	0	0	0	0
062101	Gravel and quarrying		0	0	0	0	0	0	0	0	0	0	0	0	0	0	0	0	0	0	0	0	0	0	0	0	0	0	0	0	0	0	0	0	0	0	0	0	0	0	0	1	1	1	0	0	0	0	0
062102	Crushed stones		0	0	0	0	0	0	0	0	0	0	0	0	0	0	0	0	0	0	0	0	0	0	0	0	0	0	0	0	0	0	0	0	0	0	0	0	0	0	0	1	0	0	0	0	0	0	0
062909	Miscellaneous ores		0	0	0	0	0	0	0	0	0	0	0	0	0	0	0	0	0	0	0	0	0	0	0	0	0	0	0	0	0	0	0	1	1	1	1	1	1	1	1	0	0	0	0	0	0	0	0
111101	Meat		0	0	0	0	0	0	0	0	0	0	0	0	0	0	0	0	0	0	0	0	0	0	0	0	0	0	0	0	0	0	0	0	0	0	0	0	0	0	0	0	0	0	1	1	1	1	0
111102	Dairy farm products		0	0	0	0	0	0	0	0	0	0	0	0	0	0	0	0	0	0	0	0	0	0	0	0	0	0	0	0	0	0	0	0	0	0	0	0	0	0	0	0	0	0	0	0	0	0	0
111109	Miscellaneous livestock products		0	0	0	0	0	0	0	0	0	0	0	0	1	0	0	0	0	0	0	0	0	0	0	0	0	0	0	0	0	0	0	0	0	0	0	0	0	0	0	0	0	0	0	0	0	0	0
111201	Frozen fish and shellfish		0	0	0	0	0	0	0	0	0	0	0	0	0	0	0	0	0	0	0	0	0	0	0	0	0	0	0	0	0	0	0	0	0	0	0	0	0	0	0	0	0	0	0	0	0	0	0
111202	Salted, dried or smoked seafood		0	0	0	0	0	0	0	0	0	0	0	0	0	0	0	0	0	0	0	0	0	0	0	0	0	0	0	0	0	0	0	0	0	0	0	0	0	0	0	0	0	0	0	0	0	0	0
111203	Bottled or canned seafood		0	0	0	0	0	0	0	0	0	0	0	0	0	0	0	0	0	0	0	0	0	0	0	0	0	0	0	0	0	0	0	0	0	0	0	0	0	0	0	0	0	0	0	0	0	0	0
111204	Fish paste		0	0	0	0	0	0	0	0	0	0	0	0	0	0	0	0	0	0	0	0	0	0	0	0	0	0	0	0	0	0	0	0	0	0	0	0	0	0	0	0	0	0	0	0	0	0	0
111209	Miscellaneous processed seafood		0	0	0	0	0	0	0	0	0	0	0	0	0	0	0	0	0	0	0	0	0	0	0	0	0	0	0	0	0	0	0	0	0	0	0	0	0	0	0	0	0	0	0	0	0	0	0
111301	Grain milling		0	0	0	0	0	0	0	0	0	0	0	0	0	0	0	0	0	0	0	0	0	0	0	0	0	0	0	0	0	0	0	0	0	0	0	0	0	0	0	0	0	0	0	0	0	0	0
111302	Flour and miscellaneous grain milled products		0	0	0	0	0	0	0	0	0	0	0	0	0	0	0	0	0	0	0	0	0	0	0	0	0	0	0	0	0	0	0	0	0	0	0	0	0	0	0	0	0	0	0	0	0	0	0
111401	Noodles		0	0	0	0	0	0	0	0	0	0	0	0	0	0	0	0	0	0	0	0	0	0	0	0	0	0	0	0	0	0	0	0	0	0	0	0	0	0	0	0	0	0	0	0	0	0	0
111402	Bread		0	0	0	0	0	0	0	0	0	0	0	0	0	0	0	0	0	0	0	0	0	0	0	0	0	0	0	0	0	0	0	0	0	0	0	0	0	0	0	0	0	0	0	0	0	0	0
111403	Confectionery		0	0	0	0	0	0	0	0	0	0	0	0	0	0	0	0	0	0	0	0	0	0	0	0	0	0	0	0	0	0	0	0	0	0	0	0	0	0	0	0	0	0	0	0	0	0	0
111501	Preserved agricultural foodstuffs		0	0	0	0	0	0	0	0	0	0	0	0	0	0	0	0	0	0	0	0	0	0	0	0	0	0	0	0	0	0	0	0	0	0	0	0	0	0	0	0	0	0	0	0	0	0	0
111601	Sugar		0	0	0	0	0	0	0	0	0	0	0	0	0	0	0	0	0	0	0	0	0	0	0	0	0	0	0	0	0	0	0	0	0	0	0	0	0	0	0	0	0	0	0	0	0	0	0
111602	Starch		0	0	0	0	0	0	0	0	0	0	0	0	0	0	0	0	0	0	0	0	0	0	0	0	0	0	0	0	0	0	0	0	0	0	0	0	0	0	0	0	0	0	0	0	0	0	0
111603	Dextrose, syrup and isomerized sugar		0	0	0	0	0	0	0	0	0	0	0	0	0	0	0	0	0	0	0	0	0	0	0	0	0	0	0	0	0	0	0	0	0	0	0	0	0	0	0	0	0	0	0	0	0	0	0
111604	Animal oil and fats, vegetable oil and meal		0	0	0	0	0	0	0	0	0	0	0	0	0	0	0	0	0	0	0	0	0	0	0	0	0	0	0	0	0	0	0	0	0	0	0	0	0	0	0	0	0	0	0	0	0	0	1
111605	Condiments and seasonings		0	0	0	0	0	0	0	0	0	0	0	0	0	0	0	0	0	0	0	0	0	0	0	0	0	0	0	0	0	0	0	0	0	0	0	0	0	0	0	0	0	0	0	0	0	0	0
111901	Prepared frozen foods		0	0	0	0	0	0	0	0	0	0	0	0	0	0	0	0	0	0	0	0	0	0	0	0	0	0	0	0	0	0	0	0	0	0	0	0	0	0	0	0	0	0	0	0	0	0	0
111902	Retort foods		0	0	0	0	0	0	0	0	0	0	0	0	0	0	0	0	0	0	0	0	0	0	0	0	0	0	0	0	0	0	0	0	0	0	0	0	0	0	0	0	0	0	0	0	0	0	0
111903	Dishes, sushi and lunch boxes		0	0	0	0	0	0	0	0	0	0	0	0	0	0	0	0	0	0	0	0	0	0	0	0	0	0	0	0	0	0	0	0	0	0	0	0	0	0	0	0	0	0	0	0	0	0	0
111909	Miscellaneous foods		0	0	0	0	0	0	0	0	0	0	0	0	0	0	0	0	0	0	0	0	0	0	0	0	0	0	0	0	0	0	0	0	0	0	0	0	0	0	0	0	0	0	0	0	0	0	0
112101	Refined sake		0	0	0	0	0	0	0	0	0	0	0	0	0	0	0	0	0	0	0	0	0	0	0	0	0	0	0	0	0	0	0	0	0	0	0	0	0	0	0	0	0	0	0	0	0	0	0
112102	Malt liquors		0	0	0	0	0	0	0	0	0	0	0	0	0	0	0	0	0	0	0	0	0	0	0	0	0	0	0	0	0	0	0	0	0	0	0	0	0	0	0	0	0	0	0	0	0	0	0
112103	Whiskey and brandy		0	0	0	0	0	0	0	0	0	0	0	0	0	0	0	0	0	0	0	0	0	0	0	0	0	0	0	0	0	0	0	0	0	0	0	0	0	0	0	0	0	0	0	0	0	0	0
112109	Miscellaneous liquors		0	0	0	0	0	0	0	0	0	0	0	0	0	0	0	0	0	0	0	0	0	0	0	0	0	0	0	0	0	0	0	0	0	0	0	0	0	0	0	0	0	0	0	0	0	0	0
112901	Tea and roasted coffee		0	0	0	0	0	0	0	0	0	0	0	0	0	0	0	0	0	0	0	0	0	0	0	0	0	0	0	0	0	0	0	0	0	0	0	0	0	0	0	0	0	0	0	0	0	0	0
112902	Soft drinks		0	0	0	0	0	0	0	0	0	0	0	0	0	0	0	0	0	0	0	0	0	0	0	0	0	0	0	0	0	0	0	0	0	0	0	0	0	0	0	0	0	0	0	0	0	0	0
112903	Manufactured ice		0	0	0	0	0	0	0	0	0	0	0	0	0	0	0	0	0	0	0	0	0	0	0	0	0	0	0	0	0	0	0	0	0	0	0	0	0	0	0	0	0	0	0	0	0	0	0
113101	Feeds		0	0	0	0	0	0	0	0	0	0	0	0	0	0	0	0	0	0	0	0	0	0	0	0	0	0	0	0	0	0	0	0	0	0	0	0	0	0	0	0	0	0	0	0	0	0	0
113102	Organic fertilizers, n.e.c.		0	0	0	0	0	0	0	0	0	0	0	0	0	0	0	0	0	0	0	0	0	0	0	0	0	0	0	0	0	0	0	0	0	0	0	0	0	0	0	0	0	0	0	0	0	0	0
114101	Tobacco		0	0	0	0	0	0	0	0	0	0	0	0	0	0	0	0	0	0	0	0	0	0	0	0	0	0	0	0	0	0	0	0	0	0	0	0	0	0	0	0	0	0	0	0	0	0	0
151101	Fiber yarns		0	0	0	0	0	0	0	0	0	0	0	0	0	0	0	0	0	0	0	0	0	0	0	0	0	0	0	0	0	0	0	0	0	0	0	0	0	0	0	0	0	0	0	0	0	0	0
151201	Cotton and staple fiber fabrics (including fabrics of synthetic spun fibers)		0	0	0	0	0	0	0	0	0	0	0	0	0	0	0	0	0	0	0	0	0	0	0	0	0	0	0	0	0	0	0	0	0	0	0	0	0	0	0	0	0	0	0	0	0	0	0
151202	Silk and artificial silk fabrics (including fabrics of synthetic filament fibers)		0	0	0	0	0	0	0	0	0	0	0	0	0	0	0	0	0	0	0	0	0	0	0	0	0	0	0	0	0	0	0	0	0	0	0	0	0	0	0	0	0	0	0	0	0	0	0
151209	Miscellaneous fabrics		0	0	0	0	0	0	0	0	0	0	0	0	0	0	0	0	0	0	0	0	0	0	0	0	0	0	0	0	0	0	0	0	0	0	0	0	0	0	0	0	0	0	0	0	0	0	0
151301	Knitting fabrics		0	0	0	0	0	0	0	0	0	0	0	0	0	0	0	0	0	0	0	0	0	0	0	0	0	0	0	0	0	0	0	0	0	0	0	0	0	0	0	0	0	0	0	0	0	0	0
151401	Yarn and fabric dyeing and finishing (processing on commission only)		0	0	0	0	0	0	0	0	0	0	0	0	0	0	0	0	0	0	0	0	0	0	0	0	0	0	0	0	0	0	0	0	0	0	0	0	0	0	0	0	0	0	0	0	0	0	0
151909	Miscellaneous fabricated textile products		0	0	0	0	0	0	0	0	0	0	0	0	0	0	0	0	0	0	0	0	0	0	0	0	0	0	0	0	0	0	0	0	0	0	0	0	0	0	0	0	0	0	0	0	0	0	0
152101	Woven fabric apparel		0	0	0	0	0	0	0	0	0	0	0	0	0	0	0	0	0	0	0	0	0	0	0	0	0	0	0	0	0	0	0	0	0	0	0	0	0	0	0	0	0	0	0	0	0	0	0
152102	Knitted apparel		0	0	0	0	0	0	0	0	0	0	0	0	0	0	0	0	0	0	0	0	0	0	0	0	0	0	0	0	0	0	0	0	0	0	0	0	0	0	0	0	0	0	0	0	0	0	0
152209	Miscellaneous wearing apparel and clothing accessories		0	0	0	0	0	0	0	0	0	0	0	0	0	0	0	0	0	0	0	0	0	0	0	0	0	0	0	0	0	0	0	0	0	0	0	0	0	0	0	0	0	0	0	0	0	0	0
152901	Bedding		0	0	0	0	0	0	0	0	0	0	0	0	0	0	0	0	0	0	0	0	0	0	0	0	0	0	0	0	0	0	0	0	0	0	0	0	0	0	0	0	0	0	0	0	0	0	0
152902	Carpets and floor mats		0	0	0	0	0	0	0	0	0	0	0	0	0	0	0	0	0	0	0	0	0	0	0	0	0	0	0	0	0	0	0	0	0	0	0	0	0	0	0	0	0	0	0	0	0	0	0
152909	Miscellaneous ready-made textile products		0	0	0	0	0	0	0	0	0	0	0	0	0	0	0	0	0	0	0	0	0	0	0	0	0	0	0	0	0	0	0	0	0	0	0	0	0	0	0	0	0	0	0	0	0	0	0
161101	Timber		0	0	0	0	0	0	0	0	0	0	0	0	0	0	0	0	0	0	0	0	0	0	0	0	0	0	0	0	0	0	0	0	0	0	0	0	0	0	0	0	0	0	0	0	0	0	0
161102	Plywood, glued laminated timber		0	0	0	0	0	0	0	0	0	0	0	0	0	0	0	0	0	0	0	0	0	0	0	0	0	0	0	0	0	0	0	0	0	0	0	0	0	0	0	0	0	0	0	0	0	0	0
161103	Wooden chips		0	0	0	0	0	0	0	0	0	0	0	0	0	0	0	0	0	0	0	0	0	0	0	0	0	0	0	0	0	0	0	0	0	0	0	0	0	0	0	0	0	0	0	0	0	0	0
161909	Miscellaneous wooden products		0	0	0	0	0	0	0	0	0	0	0	0	0	0	0	0	0	0	0	0	0	0	0	0	0	0	0	0	0	0	0	0	0	0	0	0	0	0	0	0	0	0	0	0	0	0	0
162101	Wooden furniture		0	0	0	0	0	0	0	0	0	0	0	0	0	0	0	0	0	0	0	0	0	0	0	0	0	0	0	0	0	0	0	0	0	0	0	0	0	0	0	0	0	0	0	0	0	0	0
162102	Metallic furniture		0	0	0	0	0	0	0	0	0	0	0	0	0	0	0	0	0	0	0	0	0	0	0	0	0	0	0	0	0	0	0	0	0	0	0	0	0	0	0	0	0	0	0	0	0	0	0
162103	Wooden fixtures		0	0	0	0	0	0	0	0	0	0	0	0	0	0	0	0	0	0	0	0	0	0	0	0	0	0	0	0	0	0	0	0	0	0	0	0	0	0	0	0	0	0	0	0	0	0	0
162109	Miscellaneous furniture and fixtures		0	0	0	0	0	0	0	0	0	0	0	0	0	0	0	0	0	0	0	0	0	0	0	0	0	0	0	0	0	0	0	0	0	0	0	0	0	0	0	0	0	0	0	0	0	0	0
163101	Pulp		0	0	0	0	0	0	0	0	0	0	0	0	0	0	0	0	0	0	0	0	0	0	0	0	0	0	0	0	0	0	0	0	0	0	0	0	0	0	0	0	0	0	0	0	0	0	0
163201	Paper		0	0	0	0	0	0	0	0	0	0	0	0	0	0	0	0	0	0	0	0	0	0	0	0	0	0	0	0	0	0	0	0	0	0	0	0	0	0	0	0	0	0	0	0	0	0	0
163202	Paperboard		0	0	0	0	0	0	0	0	0	0	0	0	0	0	0	0	0	0	0	0	0	0	0	0	0	0	0	0	0	0	0	0	0	0	0	0	0	0	0	0	0	0	0	0	0	0	0
163301	Corrugated cardboard		0	0	0	0	0	0	0	0	0	0	0	0	0	0	0	0	0	0	0	0	0	0	0	0	0	0	0	0	0	0	0	0	0	0	0	0	0	0	0	0	0	0	0	0	0	0	0
163302	Coated paper and building (construction) paper		0	0	0	0	0	0	0	0	0	0	0	0	0	0	0	0	0	0	0	0	0	0	0	0	0	0	0	0	0	0	0	0	0	0	0	0	0	0	0	0	0	0	0	0	0	0	0
164101	Corrugated card board boxes		0	0	0	0	0	0	0	0	0	0	0	0	0	0	0	0	0	0	0	0	0	0	0	0	0	0	0	0	0	0	0	0	0	0	0	0	0	0	0	0	0	0	0	0	0	0	0
164109	Miscellaneous paper containers		0	0	0	0	0	0	0	0	0	0	0	0	0	0	0	0	0	0	0	0	0	0	0	0	0	0	0	0	0	0	0	0	0	0	0	0	0	0	0	0	0	0	0	0	0	0	0
164901	Paper textile for medical use		0	0	0	0	0	0	0	0	0	0	0	0	0	0	0	0	0	0	0	0	0	0	0	0	0	0	0	0	0	0	0	0	0	0	0	0	0	0	0	0	0	0	0	0	0	0	0
164909	Miscellaneous pulp, paper and processed paper products		0	0	0	0	0	0	0	0	0	0	0	0	0	0	0	0	0	0	0	0	0	0	0	0	0	0	0	0	0	0	0	0	0	0	0	0	0	0	0	0	0	0	0	0	0	0	0
191101	Printing, plate making and book binding		0	0	0	0	0	0	0	0	0	0	0	0	0	0	0	0	0	0	0	0	0	0	0	0	0	0	0	0	0	0	0	0	0	0	0	0	0	0	0	0	0	0	0	0	0	0	0
201101	Chemical fertilizer		0	0	0	0	0	0	0	0	0	0	0	0	0	0	0	0	0	0	0	0	0	0	0	0	0	0	0	0	0	0	0	0	0	0	0	0	0	0	0	0	0	0	0	0	0	0	0
202101	Industrial soda chemicals		0	0	0	0	0	0	0	0	0	0	0	0	0	0	0	0	0	0	0	0	0	0	0	0	0	0	0	0	0	0	0	0	0	0	0	0	0	0	0	0	0	0	0	0	0	0	0
202901	Inorganic pigment		0	0	0	0	0	0	0	0	0	0	0	0	0	0	0	0	0	0	0	0	0	0	0	0	0	0	0	0	0	0	0	0	0	0	0	0	0	0	0	0	0	0	0	0	0	0	0
202902	Compressed gas and liquefied gas		0	0	0	0	0	0	0	0	0	0	0	0	0	0	0	0	0	0	0	0	0	0	0	0	0	0	0	0	0	0	0	0	0	0	0	0	0	0	0	0	0	0	0	0	0	0	0
202903	Salt		0	0	0	0	0	0	0	0	0	0	0	0	0	0	0	0	0	0	0	0	0	0	0	0	0	0	0	0	0	0	0	0	0	0	0	0	0	0	0	0	0	1	0	0	0	0	0
202909	Miscellaneous industrial inorganic chemicals		0	0	0	0	0	0	0	0	0	0	0	0	0	0	0	0	0	0	0	0	0	0	0	0	0	0	0	0	0	0	0	0	0	0	0	0	0	0	0	0	0	0	0	0	0	0	0
203101	Petrochemical basic products		0	0	0	0	0	0	0	0	0	0	0	0	0	0	0	0	0	0	0	0	0	0	0	0	0	0	0	0	0	0	0	0	0	0	0	0	0	0	0	0	0	0	0	0	0	0	0
203102	Petrochemical aromatic products (except synthetic resin)		0	0	0	0	0	0	0	0	0	0	0	0	0	0	0	0	0	0	0	0	0	0	0	0	0	0	0	0	0	0	0	0	0	0	0	0	0	0	0	0	0	0	0	0	0	0	0
204101	Aliphatic intermediates		0	0	0	0	0	0	0	0	0	0	0	0	0	0	0	0	0	0	0	0	0	0	0	0	0	0	0	0	0	0	0	0	0	0	0	0	0	0	0	0	0	0	0	0	0	0	0
204102	Cyclic intermediates, synthetic dyes and organic pigments		0	0	0	0	0	0	0	0	0	0	0	0	0	0	0	0	0	0	0	0	0	0	0	0	0	0	0	0	0	0	0	0	0	0	0	0	0	0	0	0	0	0	0	0	0	0	0
204201	Synthetic rubber		0	0	0	0	0	0	0	0	0	0	0	0	0	0	0	0	0	0	0	0	0	0	0	0	0	0	0	0	0	0	0	0	0	0	0	0	0	0	0	0	0	0	0	0	0	0	0
204901	Methane derivatives		0	0	0	0	0	0	0	0	0	0	0	0	0	0	0	0	0	0	0	0	0	0	0	0	0	0	0	0	0	0	0	0	0	0	0	0	0	0	0	0	0	0	0	0	0	0	0
204902	Plasticizers		0	0	0	0	0	0	0	0	0	0	0	0	0	0	0	0	0	0	0	0	0	0	0	0	0	0	0	0	0	0	0	0	0	0	0	0	0	0	0	0	0	0	0	0	0	0	0
204909	Miscellaneous industrial organic chemicals		0	0	0	0	0	0	0	0	0	0	0	0	0	0	0	0	0	0	0	0	0	0	0	0	0	0	0	0	0	0	0	0	0	0	0	0	0	0	0	0	0	0	0	0	0	0	0
205101	Thermo-setting resins		0	0	0	0	0	0	0	0	0	0	0	0	0	0	0	0	0	0	0	0	0	0	0	0	0	0	0	0	0	0	0	0	0	0	0	0	0	0	0	0	0	0	0	0	0	0	0
205102	Thermoplastics resins		0	0	0	0	0	0	0	0	0	0	0	0	0	0	0	0	0	0	0	0	0	0	0	0	0	0	0	0	0	0	0	0	0	0	0	0	0	0	0	0	0	0	0	0	0	0	0
205103	High function resins		0	0	0	0	0	0	0	0	0	0	0	0	0	0	0	0	0	0	0	0	0	0	0	0	0	0	0	0	0	0	0	0	0	0	0	0	0	0	0	0	0	0	0	0	0	0	0
205109	Miscellaneous synthetic resins		0	0	0	0	0	0	0	0	0	0	0	0	0	0	0	0	0	0	0	0	0	0	0	0	0	0	0	0	0	0	0	0	0	0	0	0	0	0	0	0	0	0	0	0	0	0	0
206101	Chemical fibers		0	0	0	0	0	0	0	0	0	0	0	0	0	0	0	0	0	0	0	0	0	0	0	0	0	0	0	0	0	0	0	0	0	0	0	0	0	0	0	0	0	0	0	0	0	0	0
207101	Medicaments		0	0	0	0	0	0	0	0	0	0	0	0	0	0	0	0	0	0	0	0	0	0	0	0	0	0	0	0	0	0	0	0	0	0	0	0	0	0	0	0	0	0	0	0	0	0	0
208101	Oil and fat products and surface-active agents		0	0	0	0	0	0	0	0	0	0	0	0	0	0	0	0	0	0	0	0	0	0	0	0	0	0	0	0	0	0	0	0	0	0	0	0	0	0	0	0	0	0	0	0	0	0	0
208201	Cosmetics, toilet preparations and dentifrices		0	0	0	0	0	0	0	0	0	0	0	0	0	0	0	0	0	0	0	0	0	0	0	0	0	0	0	0	0	0	0	0	0	0	0	0	0	0	0	0	0	0	0	0	0	0	0
208301	Paint and varnishes		0	0	0	0	0	0	0	0	0	0	0	0	0	0	0	0	0	0	0	0	0	0	0	0	0	0	0	0	0	0	0	0	0	0	0	0	0	0	0	0	0	0	0	0	0	0	0
208302	Printing ink		0	0	0	0	0	0	0	0	0	0	0	0	0	0	0	0	0	0	0	0	0	0	0	0	0	0	0	0	0	0	0	0	0	0	0	0	0	0	0	0	0	0	0	0	0	0	0
208401	Agricultural chemicals		0	0	0	0	0	0	0	0	0	0	0	0	0	0	0	0	0	0	0	0	0	0	0	0	0	0	0	0	0	0	0	0	0	0	0	0	0	0	0	0	0	0	0	0	0	0	0
208901	Gelatin and adhesives		0	0	0	0	0	0	0	0	0	0	0	0	0	0	0	0	0	0	0	0	0	0	0	0	0	0	0	0	0	0	0	0	0	0	0	0	0	0	0	0	0	0	0	0	0	0	0
208902	Photographic sensitive materials		0	0	0	0	0	0	0	0	0	0	0	0	0	0	0	0	0	0	0	0	0	0	0	0	0	0	0	0	0	0	0	0	0	0	0	0	0	0	0	0	0	0	0	0	0	0	0
208909	Miscellaneous final chemical products		0	0	0	0	0	0	0	0	0	0	0	0	0	0	0	0	0	0	0	0	0	0	0	0	0	0	0	0	0	0	0	0	0	0	0	0	0	0	0	0	0	0	0	0	0	0	0
211101	Petroleum refinery products (including greases)		0	0	0	0	0	0	0	0	0	0	0	0	0	0	0	0	0	0	0	0	0	0	0	0	0	0	0	0	0	0	0	0	0	0	0	0	0	0	0	0	0	0	0	0	0	0	0
212101	Coal products		0	0	0	0	0	0	0	0	0	0	0	0	0	0	0	0	0	0	0	0	0	0	0	0	0	0	0	0	0	0	0	0	0	0	0	0	0	0	0	0	0	0	0	0	0	0	0
212102	Paving materials		0	0	0	0	0	0	0	0	0	0	0	0	0	0	0	0	0	0	0	0	0	0	0	0	0	0	0	0	0	0	0	0	0	0	0	0	0	0	0	0	0	0	0	0	0	0	0
221101	Plastic products		0	0	0	0	0	0	0	0	0	0	0	0	0	0	0	0	0	0	0	0	0	0	0	0	0	0	0	0	0	0	0	0	0	0	0	0	0	0	0	0	0	0	0	0	0	0	0
222101	Tires and inner tubes		0	0	0	0	0	0	0	0	0	0	0	0	0	0	0	0	0	0	0	0	0	0	0	0	0	0	0	0	0	0	0	0	0	0	0	0	0	0	0	0	0	0	0	0	0	0	0
222909	Miscellaneous rubber products		0	0	0	0	0	0	0	0	0	0	0	0	0	0	0	0	0	0	0	0	0	0	0	0	0	0	0	0	0	0	0	0	0	0	0	0	0	0	0	0	0	0	0	0	0	0	0
231101	Leather footwear		0	0	0	0	0	0	0	0	0	0	0	0	0	0	0	0	0	0	0	0	0	0	0	0	0	0	0	0	0	0	0	0	0	0	0	0	0	0	0	0	0	0	0	0	0	0	0
231201	Leather tanning, leather products and fur skins (except leather footwear)		0	0	0	0	0	0	0	0	0	0	0	0	0	0	0	0	0	0	0	0	0	0	0	0	0	0	0	0	0	0	0	0	0	0	0	0	0	0	0	0	0	0	0	0	0	0	0
251101	Sheet glass and safety glass		0	0	0	0	0	0	0	0	0	0	0	0	0	0	0	0	0	0	0	0	0	0	0	0	0	0	0	0	0	0	0	0	0	0	0	0	0	0	0	0	0	0	0	0	0	0	0
251102	Glass fiber and glass fiber products, n.e.c.		0	0	0	0	0	0	0	0	0	0	0	0	0	0	0	0	0	0	0	0	0	0	0	0	0	0	0	0	0	0	0	0	0	0	0	0	0	0	0	0	0	0	0	0	0	0	0
251109	Miscellaneous glass products		0	0	0	0	0	0	0	0	0	0	0	0	0	0	0	0	0	0	0	0	0	0	0	0	0	0	0	0	0	0	0	0	0	0	0	0	0	0	0	0	0	0	0	0	0	0	0
252101	Cement		0	0	0	0	0	0	0	0	0	0	0	0	0	0	0	0	0	0	0	0	0	0	0	0	0	0	0	0	0	0	0	0	0	0	0	0	0	0	0	0	0	0	0	0	0	0	0
252102	Ready mixed concrete		0	0	0	0	0	0	0	0	0	0	0	0	0	0	0	0	0	0	0	0	0	0	0	0	0	0	0	0	0	0	0	0	0	0	0	0	0	0	0	0	0	0	0	0	0	0	0
252103	Cement products		0	0	0	0	0	0	0	0	0	0	0	0	0	0	0	0	0	0	0	0	0	0	0	0	0	0	0	0	0	0	0	0	0	0	0	0	0	0	0	0	0	0	0	0	0	0	0
253101	Pottery, china and earthenware		0	0	0	0	0	0	0	0	0	0	0	0	0	0	0	0	0	0	0	0	0	0	0	0	0	0	0	0	0	0	0	0	0	0	0	0	0	0	0	0	0	0	0	0	0	0	0
259101	Clay refractories		0	0	0	0	0	0	0	0	0	0	0	0	0	0	0	0	0	0	0	0	0	0	0	0	0	0	0	0	0	0	0	0	0	0	0	0	0	0	0	0	0	0	0	0	0	0	0
259109	Miscellaneous structural clay products		0	0	0	0	0	0	0	0	0	0	0	0	0	0	0	0	0	0	0	0	0	0	0	0	0	0	0	0	0	0	0	0	0	0	0	0	0	0	0	0	0	0	0	0	0	0	0
259901	Carbon and graphite products		0	0	0	0	0	0	0	0	0	0	0	0	0	0	0	0	0	0	0	0	0	0	0	0	0	0	0	0	0	0	0	0	0	0	0	0	0	0	0	0	0	0	0	0	0	0	0
259902	Abrasive and its products		0	0	0	0	0	0	0	0	0	0	0	0	0	0	0	0	0	0	0	0	0	0	0	0	0	0	0	0	0	0	0	0	0	0	0	0	0	0	0	0	0	0	0	0	0	0	0
259909	Miscellaneous ceramic, stone and clay products		0	0	0	0	0	0	0	0	0	0	0	0	0	0	0	0	0	0	0	0	0	0	0	0	0	0	0	0	0	0	0	0	0	0	0	0	0	0	0	0	0	0	0	0	0	0	0
261101	Pig iron		0	0	0	0	0	0	0	0	0	0	0	0	0	0	0	0	0	0	0	0	0	0	0	0	0	0	0	0	0	0	0	0	0	0	0	0	0	0	0	0	0	0	0	0	0	0	0
261102	Ferro-alloys		0	0	0	0	0	0	0	0	0	0	0	0	0	0	0	0	0	0	0	0	0	0	0	0	0	0	0	0	0	0	0	0	0	0	0	0	0	0	0	0	0	0	0	0	0	0	0
261103	Crude steel (converters)		0	0	0	0	0	0	0	0	0	0	0	0	0	0	0	0	0	0	0	0	0	0	0	0	0	0	0	0	0	0	0	0	0	0	0	0	0	0	0	0	0	0	0	0	0	0	0
261104	Crude steel (electric furnaces)		0	0	0	0	0	0	0	0	0	0	0	0	0	0	0	0	0	0	0	0	0	0	0	0	0	0	0	0	0	0	0	0	0	0	0	0	0	0	0	0	0	0	0	0	0	0	0
2612011	Scrap iron		0	0	0	0	0	0	0	0	0	0	0	0	0	0	0	0	0	0	0	0	0	0	0	0	0	0	0	0	0	0	0	0	0	0	0	0	0	0	0	0	0	0	0	0	0	0	0
262101	Hot rolled steel		0	0	0	0	0	0	0	0	0	0	0	0	0	0	0	0	0	0	0	0	0	0	0	0	0	0	0	0	0	0	0	0	0	0	0	0	0	0	0	0	0	0	0	0	0	0	0
262201	Steel pipes and tubes		0	0	0	0	0	0	0	0	0	0	0	0	0	0	0	0	0	0	0	0	0	0	0	0	0	0	0	0	0	0	0	0	0	0	0	0	0	0	0	0	0	0	0	0	0	0	0
262301	Cold-finished steel		0	0	0	0	0	0	0	0	0	0	0	0	0	0	0	0	0	0	0	0	0	0	0	0	0	0	0	0	0	0	0	0	0	0	0	0	0	0	0	0	0	0	0	0	0	0	0
262302	Coated steel		0	0	0	0	0	0	0	0	0	0	0	0	0	0	0	0	0	0	0	0	0	0	0	0	0	0	0	0	0	0	0	0	0	0	0	0	0	0	0	0	0	0	0	0	0	0	0
263101	Cast and forged steel		0	0	0	0	0	0	0	0	0	0	0	0	0	0	0	0	0	0	0	0	0	0	0	0	0	0	0	0	0	0	0	0	0	0	0	0	0	0	0	0	0	0	0	0	0	0	0
263102	Cast iron pipes and tubes		0	0	0	0	0	0	0	0	0	0	0	0	0	0	0	0	0	0	0	0	0	0	0	0	0	0	0	0	0	0	0	0	0	0	0	0	0	0	0	0	0	0	0	0	0	0	0
263103	Cast and forged materials (iron)		0	0	0	0	0	0	0	0	0	0	0	0	0	0	0	0	0	0	0	0	0	0	0	0	0	0	0	0	0	0	0	0	0	0	0	0	0	0	0	0	0	0	0	0	0	0	0
269901	Iron and steel shearing and slitting		0	0	0	0	0	0	0	0	0	0	0	0	0	0	0	0	0	0	0	0	0	0	0	0	0	0	0	0	0	0	0	0	0	0	0	0	0	0	0	0	0	0	0	0	0	0	0
269909	Miscellaneous iron or steel products		0	0	0	0	0	0	0	0	0	0	0	0	0	0	0	0	0	0	0	0	0	0	0	0	0	0	0	0	0	0	0	0	0	0	0	0	0	0	0	0	0	0	0	0	0	0	0
271101	Copper		0	0	0	0	0	0	0	0	0	0	0	0	0	0	0	0	0	0	0	0	0	0	0	0	0	0	0	0	0	0	0	0	0	0	0	0	0	0	0	0	0	0	0	0	0	0	0
271102	Lead and zinc (including regenerated lead)		0	0	0	0	0	0	0	0	0	0	0	0	0	0	0	0	0	0	0	0	0	0	0	0	0	0	0	0	0	0	0	0	0	0	0	0	0	0	0	0	0	0	0	0	0	0	0
271103	Aluminum (including regenerated aluminum)		0	0	0	0	0	0	0	0	0	0	0	0	0	0	0	0	0	0	0	0	0	0	0	0	0	0	0	0	0	0	0	0	0	0	0	0	0	0	0	0	0	0	0	0	0	0	0
271109	Miscellaneous non-ferrous metals		0	0	0	0	0	0	0	0	0	0	0	0	0	0	0	0	0	0	0	0	0	0	0	0	0	0	0	0	0	0	0	0	0	0	0	0	0	0	0	0	0	0	0	0	0	0	0
2712011	Non-ferrous metal scrap		0	0	0	0	0	0	0	0	0	0	0	0	0	0	0	0	0	0	0	0	0	0	0	0	0	0	0	0	0	0	0	0	0	0	0	0	0	0	0	0	0	0	0	0	0	0	0
272101	Electric wires and cables		0	0	0	0	0	0	0	0	0	0	0	0	0	0	0	0	0	0	0	0	0	0	0	0	0	0	0	0	0	0	0	0	0	0	0	0	0	0	0	0	0	0	0	0	0	0	0
272102	Optical fiber cables		0	0	0	0	0	0	0	0	0	0	0	0	0	0	0	0	0	0	0	0	0	0	0	0	0	0	0	0	0	0	0	0	0	0	0	0	0	0	0	0	0	0	0	0	0	0	0
272901	Rolled and drawn copper and copper alloys		0	0	0	0	0	0	0	0	0	0	0	0	0	0	0	0	0	0	0	0	0	0	0	0	0	0	0	0	0	0	0	0	0	0	0	0	0	0	0	0	0	0	0	0	0	0	0
272902	Rolled and drawn aluminum		0	0	0	0	0	0	0	0	0	0	0	0	0	0	0	0	0	0	0	0	0	0	0	0	0	0	0	0	0	0	0	0	0	0	0	0	0	0	0	0	0	0	0	0	0	0	0
272903	Non-ferrous metal castings and forgings		0	0	0	0	0	0	0	0	0	0	0	0	0	0	0	0	0	0	0	0	0	0	0	0	0	0	0	0	0	0	0	0	0	0	0	0	0	0	0	0	0	0	0	0	0	0	0
272904	Nuclear fuels		0	0	0	0	0	0	0	0	0	0	0	0	0	0	0	0	0	0	0	0	0	0	0	0	0	0	0	0	0	0	0	0	0	0	0	0	0	0	0	0	0	0	0	0	0	0	0
272909	Miscellaneous non-ferrous metal products		0	0	0	0	0	0	0	0	0	0	0	0	0	0	0	0	0	0	0	0	0	0	0	0	0	0	0	0	0	0	0	0	0	0	0	0	0	0	0	0	0	0	0	0	0	0	0
281101	Fabricated construction-use metal products		0	0	0	0	0	0	0	0	0	0	0	0	0	0	0	0	0	0	0	0	0	0	0	0	0	0	0	0	0	0	0	0	0	0	0	0	0	0	0	0	0	0	0	0	0	0	0
281201	Fabricated architectural metal products		0	0	0	0	0	0	0	0	0	0	0	0	0	0	0	0	0	0	0	0	0	0	0	0	0	0	0	0	0	0	0	0	0	0	0	0	0	0	0	0	0	0	0	0	0	0	0
289101	Gas and oil appliances, heating and cooking apparatus		0	0	0	0	0	0	0	0	0	0	0	0	0	0	0	0	0	0	0	0	0	0	0	0	0	0	0	0	0	0	0	0	0	0	0	0	0	0	0	0	0	0	0	0	0	0	0
289901	Bolts, nuts, rivets and springs		0	0	0	0	0	0	0	0	0	0	0	0	0	0	0	0	0	0	0	0	0	0	0	0	0	0	0	0	0	0	0	0	0	0	0	0	0	0	0	0	0	0	0	0	0	0	0
289902	Metal containers, fabricated plate and sheet metal		0	0	0	0	0	0	0	0	0	0	0	0	0	0	0	0	0	0	0	0	0	0	0	0	0	0	0	0	0	0	0	0	0	0	0	0	0	0	0	0	0	0	0	0	0	0	0
289903	Plumbing accessories, powder metallurgy products and tools		0	0	0	0	0	0	0	0	0	0	0	0	0	0	0	0	0	0	0	0	0	0	0	0	0	0	0	0	0	0	0	0	0	0	0	0	0	0	0	0	0	0	0	0	0	0	0
289909	Miscellaneous metal products		0	0	0	0	0	0	0	0	0	0	0	0	0	0	0	0	0	0	0	0	0	0	0	0	0	0	0	0	0	0	0	0	0	0	0	0	0	0	0	0	0	0	0	0	0	0	0
291101	Boilers		0	0	0	0	0	0	0	0	0	0	0	0	0	0	0	0	0	0	0	0	0	0	0	0	0	0	0	0	0	0	0	0	0	0	0	0	0	0	0	0	0	0	0	0	0	0	0
291102	Turbines		0	0	0	0	0	0	0	0	0	0	0	0	0	0	0	0	0	0	0	0	0	0	0	0	0	0	0	0	0	0	0	0	0	0	0	0	0	0	0	0	0	0	0	0	0	0	0
291103	Engines		0	0	0	0	0	0	0	0	0	0	0	0	0	0	0	0	0	0	0	0	0	0	0	0	0	0	0	0	0	0	0	0	0	0	0	0	0	0	0	0	0	0	0	0	0	0	0
291201	Pumps and compressors		0	0	0	0	0	0	0	0	0	0	0	0	0	0	0	0	0	0	0	0	0	0	0	0	0	0	0	0	0	0	0	0	0	0	0	0	0	0	0	0	0	0	0	0	0	0	0
291301	Conveyors		0	0	0	0	0	0	0	0	0	0	0	0	0	0	0	0	0	0	0	0	0	0	0	0	0	0	0	0	0	0	0	0	0	0	0	0	0	0	0	0	0	0	0	0	0	0	0
291401	Refrigerators and air conditioning apparatus		0	0	0	0	0	0	0	0	0	0	0	0	0	0	0	0	0	0	0	0	0	0	0	0	0	0	0	0	0	0	0	0	0	0	0	0	0	0	0	0	0	0	0	0	0	0	0
291901	Bearings		0	0	0	0	0	0	0	0	0	0	0	0	0	0	0	0	0	0	0	0	0	0	0	0	0	0	0	0	0	0	0	0	0	0	0	0	0	0	0	0	0	0	0	0	0	0	0
291909	Miscellaneous general-purpose machinery		0	0	0	0	0	0	0	0	0	0	0	0	0	0	0	0	0	0	0	0	0	0	0	0	0	0	0	0	0	0	0	0	0	0	0	0	0	0	0	0	0	0	0	0	0	0	0
301101	Machinery for agricultural use		0	0	0	0	0	0	0	0	0	0	0	0	0	0	0	0	0	0	0	0	0	0	0	0	0	0	0	0	0	0	0	0	0	0	0	0	0	0	0	0	0	0	0	0	0	0	0
301201	Machinery and equipment for construction and mining		0	0	0	0	0	0	0	0	0	0	0	0	0	0	0	0	0	0	0	0	0	0	0	0	0	0	0	0	0	0	0	0	0	0	0	0	0	0	0	0	0	0	0	0	0	0	0
301301	Textile machinery		0	0	0	0	0	0	0	0	0	0	0	0	0	0	0	0	0	0	0	0	0	0	0	0	0	0	0	0	0	0	0	0	0	0	0	0	0	0	0	0	0	0	0	0	0	0	0
301401	Daily lives industry machinery		0	0	0	0	0	0	0	0	0	0	0	0	0	0	0	0	0	0	0	0	0	0	0	0	0	0	0	0	0	0	0	0	0	0	0	0	0	0	0	0	0	0	0	0	0	0	0
301501	Chemical machinery		0	0	0	0	0	0	0	0	0	0	0	0	0	0	0	0	0	0	0	0	0	0	0	0	0	0	0	0	0	0	0	0	0	0	0	0	0	0	0	0	0	0	0	0	0	0	0
301502	Casting equipment and plastic processing machinery		0	0	0	0	0	0	0	0	0	0	0	0	0	0	0	0	0	0	0	0	0	0	0	0	0	0	0	0	0	0	0	0	0	0	0	0	0	0	0	0	0	0	0	0	0	0	0
301601	Metal machine tools		0	0	0	0	0	0	0	0	0	0	0	0	0	0	0	0	0	0	0	0	0	0	0	0	0	0	0	0	0	0	0	0	0	0	0	0	0	0	0	0	0	0	0	0	0	0	0
301602	Metal processing machinery		0	0	0	0	0	0	0	0	0	0	0	0	0	0	0	0	0	0	0	0	0	0	0	0	0	0	0	0	0	0	0	0	0	0	0	0	0	0	0	0	0	0	0	0	0	0	0
301603	Machinists' precision tools		0	0	0	0	0	0	0	0	0	0	0	0	0	0	0	0	0	0	0	0	0	0	0	0	0	0	0	0	0	0	0	0	0	0	0	0	0	0	0	0	0	0	0	0	0	0	0
301701	Semiconductor making equipment		0	0	0	0	0	0	0	0	0	0	0	0	0	0	0	0	0	0	0	0	0	0	0	0	0	0	0	0	0	0	0	0	0	0	0	0	0	0	0	0	0	0	0	0	0	0	0
301901	Metal molds		0	0	0	0	0	0	0	0	0	0	0	0	0	0	0	0	0	0	0	0	0	0	0	0	0	0	0	0	0	0	0	0	0	0	0	0	0	0	0	0	0	0	0	0	0	0	0
301902	Vacuum equipment and vacuum component		0	0	0	0	0	0	0	0	0	0	0	0	0	0	0	0	0	0	0	0	0	0	0	0	0	0	0	0	0	0	0	0	0	0	0	0	0	0	0	0	0	0	0	0	0	0	0
301903	Robots		0	0	0	0	0	0	0	0	0	0	0	0	0	0	0	0	0	0	0	0	0	0	0	0	0	0	0	0	0	0	0	0	0	0	0	0	0	0	0	0	0	0	0	0	0	0	0
301909	Miscellaneous production machinery		0	0	0	0	0	0	0	0	0	0	0	0	0	0	0	0	0	0	0	0	0	0	0	0	0	0	0	0	0	0	0	0	0	0	0	0	0	0	0	0	0	0	0	0	0	0	0
311101	Copy machine		0	0	0	0	0	0	0	0	0	0	0	0	0	0	0	0	0	0	0	0	0	0	0	0	0	0	0	0	0	0	0	0	0	0	0	0	0	0	0	0	0	0	0	0	0	0	0
311109	Miscellaneous office machines		0	0	0	0	0	0	0	0	0	0	0	0	0	0	0	0	0	0	0	0	0	0	0	0	0	0	0	0	0	0	0	0	0	0	0	0	0	0	0	0	0	0	0	0	0	0	0
311201	Service industry and amusement machines		0	0	0	0	0	0	0	0	0	0	0	0	0	0	0	0	0	0	0	0	0	0	0	0	0	0	0	0	0	0	0	0	0	0	0	0	0	0	0	0	0	0	0	0	0	0	0
311301	Measuring instruments		0	0	0	0	0	0	0	0	0	0	0	0	0	0	0	0	0	0	0	0	0	0	0	0	0	0	0	0	0	0	0	0	0	0	0	0	0	0	0	0	0	0	0	0	0	0	0
311401	Medical instruments		0	0	0	0	0	0	0	0	0	0	0	0	0	0	0	0	0	0	0	0	0	0	0	0	0	0	0	0	0	0	0	0	0	0	0	0	0	0	0	0	0	0	0	0	0	0	0
311501	Optical instruments and lenses		0	0	0	0	0	0	0	0	0	0	0	0	0	0	0	0	0	0	0	0	0	0	0	0	0	0	0	0	0	0	0	0	0	0	0	0	0	0	0	0	0	0	0	0	0	0	0
311601	Ordnance		0	0	0	0	0	0	0	0	0	0	0	0	0	0	0	0	0	0	0	0	0	0	0	0	0	0	0	0	0	0	0	0	0	0	0	0	0	0	0	0	0	0	0	0	0	0	0
321101	Semiconductor devices		0	0	0	0	0	0	0	0	0	0	0	0	0	0	0	0	0	0	0	0	0	0	0	0	0	0	0	0	0	0	0	0	0	0	0	0	0	0	0	0	0	0	0	0	0	0	0
321102	Integrated circuits		0	0	0	0	0	0	0	0	0	0	0	0	0	0	0	0	0	0	0	0	0	0	0	0	0	0	0	0	0	0	0	0	0	0	0	0	0	0	0	0	0	0	0	0	0	0	0
321103	Liquid crystal panel		0	0	0	0	0	0	0	0	0	0	0	0	0	0	0	0	0	0	0	0	0	0	0	0	0	0	0	0	0	0	0	0	0	0	0	0	0	0	0	0	0	0	0	0	0	0	0
321104	Flat-panel and electron tubes		0	0	0	0	0	0	0	0	0	0	0	0	0	0	0	0	0	0	0	0	0	0	0	0	0	0	0	0	0	0	0	0	0	0	0	0	0	0	0	0	0	0	0	0	0	0	0
329901	Storage media		0	0	0	0	0	0	0	0	0	0	0	0	0	0	0	0	0	0	0	0	0	0	0	0	0	0	0	0	0	0	0	0	0	0	0	0	0	0	0	0	0	0	0	0	0	0	0
329902	Electric circuit		0	0	0	0	0	0	0	0	0	0	0	0	0	0	0	0	0	0	0	0	0	0	0	0	0	0	0	0	0	0	0	0	0	0	0	0	0	0	0	0	0	0	0	0	0	0	0
329909	Miscellaneous electronic components		0	0	0	0	0	0	0	0	0	0	0	0	0	0	0	0	0	0	0	0	0	0	0	0	0	0	0	0	0	0	0	0	0	0	0	0	0	0	0	0	0	0	0	0	0	0	0
331101	Rotating electrical equipment		0	0	0	0	0	0	0	0	0	0	0	0	0	0	0	0	0	0	0	0	0	0	0	0	0	0	0	0	0	0	0	0	0	0	0	0	0	0	0	0	0	0	0	0	0	0	0
331102	Transformers and reactors		0	0	0	0	0	0	0	0	0	0	0	0	0	0	0	0	0	0	0	0	0	0	0	0	0	0	0	0	0	0	0	0	0	0	0	0	0	0	0	0	0	0	0	0	0	0	0
331103	Relay switches and switchboards		0	0	0	0	0	0	0	0	0	0	0	0	0	0	0	0	0	0	0	0	0	0	0	0	0	0	0	0	0	0	0	0	0	0	0	0	0	0	0	0	0	0	0	0	0	0	0
331104	Wiring devices and supplies		0	0	0	0	0	0	0	0	0	0	0	0	0	0	0	0	0	0	0	0	0	0	0	0	0	0	0	0	0	0	0	0	0	0	0	0	0	0	0	0	0	0	0	0	0	0	0
331105	Electrical equipment for internal combustion engines		0	0	0	0	0	0	0	0	0	0	0	0	0	0	0	0	0	0	0	0	0	0	0	0	0	0	0	0	0	0	0	0	0	0	0	0	0	0	0	0	0	0	0	0	0	0	0
331109	Miscellaneous electrical devices and parts		0	0	0	0	0	0	0	0	0	0	0	0	0	0	0	0	0	0	0	0	0	0	0	0	0	0	0	0	0	0	0	0	0	0	0	0	0	0	0	0	0	0	0	0	0	0	0
332101	Household air-conditioners		0	0	0	0	0	0	0	0	0	0	0	0	0	0	0	0	0	0	0	0	0	0	0	0	0	0	0	0	0	0	0	0	0	0	0	0	0	0	0	0	0	0	0	0	0	0	0
332102	Household electric appliances (except air-conditioners)		0	0	0	0	0	0	0	0	0	0	0	0	0	0	0	0	0	0	0	0	0	0	0	0	0	0	0	0	0	0	0	0	0	0	0	0	0	0	0	0	0	0	0	0	0	0	0
333101	Applied electronic equipment		0	0	0	0	0	0	0	0	0	0	0	0	0	0	0	0	0	0	0	0	0	0	0	0	0	0	0	0	0	0	0	0	0	0	0	0	0	0	0	0	0	0	0	0	0	0	0
333201	Electric measuring instruments		0	0	0	0	0	0	0	0	0	0	0	0	0	0	0	0	0	0	0	0	0	0	0	0	0	0	0	0	0	0	0	0	0	0	0	0	0	0	0	0	0	0	0	0	0	0	0
339901	Electric bulbs		0	0	0	0	0	0	0	0	0	0	0	0	0	0	0	0	0	0	0	0	0	0	0	0	0	0	0	0	0	0	0	0	0	0	0	0	0	0	0	0	0	0	0	0	0	0	0
339902	Electric lighting fixtures and apparatus		0	0	0	0	0	0	0	0	0	0	0	0	0	0	0	0	0	0	0	0	0	0	0	0	0	0	0	0	0	0	0	0	0	0	0	0	0	0	0	0	0	0	0	0	0	0	0
339903	Batteries		0	0	0	0	0	0	0	0	0	0	0	0	0	0	0	0	0	0	0	0	0	0	0	0	0	0	0	0	0	0	0	0	0	0	0	0	0	0	0	0	0	0	0	0	0	0	0
339909	Miscellaneous electrical devices and parts		0	0	0	0	0	0	0	0	0	0	0	0	0	0	0	0	0	0	0	0	0	0	0	0	0	0	0	0	0	0	0	0	0	0	0	0	0	0	0	0	0	0	0	0	0	0	0
341101	Wired communication equipment		0	0	0	0	0	0	0	0	0	0	0	0	0	0	0	0	0	0	0	0	0	0	0	0	0	0	0	0	0	0	0	0	0	0	0	0	0	0	0	0	0	0	0	0	0	0	0
341102	Mobile phone		0	0	0	0	0	0	0	0	0	0	0	0	0	0	0	0	0	0	0	0	0	0	0	0	0	0	0	0	0	0	0	0	0	0	0	0	0	0	0	0	0	0	0	0	0	0	0
341103	Radio communication equipment (except mobile phone)		0	0	0	0	0	0	0	0	0	0	0	0	0	0	0	0	0	0	0	0	0	0	0	0	0	0	0	0	0	0	0	0	0	0	0	0	0	0	0	0	0	0	0	0	0	0	0
341104	Radio and television sets		0	0	0	0	0	0	0	0	0	0	0	0	0	0	0	0	0	0	0	0	0	0	0	0	0	0	0	0	0	0	0	0	0	0	0	0	0	0	0	0	0	0	0	0	0	0	0
341109	Miscellaneous communication equipment		0	0	0	0	0	0	0	0	0	0	0	0	0	0	0	0	0	0	0	0	0	0	0	0	0	0	0	0	0	0	0	0	0	0	0	0	0	0	0	0	0	0	0	0	0	0	0
341201	Video equipment and digital camera		0	0	0	0	0	0	0	0	0	0	0	0	0	0	0	0	0	0	0	0	0	0	0	0	0	0	0	0	0	0	0	0	0	0	0	0	0	0	0	0	0	0	0	0	0	0	0
341202	Electric audio equipment		0	0	0	0	0	0	0	0	0	0	0	0	0	0	0	0	0	0	0	0	0	0	0	0	0	0	0	0	0	0	0	0	0	0	0	0	0	0	0	0	0	0	0	0	0	0	0
342101	Personal Computers		0	0	0	0	0	0	0	0	0	0	0	0	0	0	0	0	0	0	0	0	0	0	0	0	0	0	0	0	0	0	0	0	0	0	0	0	0	0	0	0	0	0	0	0	0	0	0
342102	Electronic computing equipment (except personal computers)		0	0	0	0	0	0	0	0	0	0	0	0	0	0	0	0	0	0	0	0	0	0	0	0	0	0	0	0	0	0	0	0	0	0	0	0	0	0	0	0	0	0	0	0	0	0	0
342103	Electronic computing equipment (accessory equipment)		0	0	0	0	0	0	0	0	0	0	0	0	0	0	0	0	0	0	0	0	0	0	0	0	0	0	0	0	0	0	0	0	0	0	0	0	0	0	0	0	0	0	0	0	0	0	0
351101	Passenger motor cars		0	0	0	0	0	0	0	0	0	0	0	0	0	0	0	0	0	0	0	0	0	0	0	0	0	0	0	0	0	0	0	0	0	0	0	0	0	0	0	0	0	0	0	0	0	0	0
352101	Trucks, buses and miscellaneous cars		0	0	0	0	0	0	0	0	0	0	0	0	0	0	0	0	0	0	0	0	0	0	0	0	0	0	0	0	0	0	0	0	0	0	0	0	0	0	0	0	0	0	0	0	0	0	0
352201	Two-wheel motor vehicles		0	0	0	0	0	0	0	0	0	0	0	0	0	0	0	0	0	0	0	0	0	0	0	0	0	0	0	0	0	0	0	0	0	0	0	0	0	0	0	0	0	0	0	0	0	0	0
353101	Internal combustion engines for motor vehicles		0	0	0	0	0	0	0	0	0	0	0	0	0	0	0	0	0	0	0	0	0	0	0	0	0	0	0	0	0	0	0	0	0	0	0	0	0	0	0	0	0	0	0	0	0	0	0
353102	Motor vehicle parts and accessories		0	0	0	0	0	0	0	0	0	0	0	0	0	0	0	0	0	0	0	0	0	0	0	0	0	0	0	0	0	0	0	0	0	0	0	0	0	0	0	0	0	0	0	0	0	0	0
354101	Steel ships		0	0	0	0	0	0	0	0	0	0	0	0	0	0	0	0	0	0	0	0	0	0	0	0	0	0	0	0	0	0	0	0	0	0	0	0	0	0	0	0	0	0	0	0	0	0	0
354102	Miscellaneous Ships (except steel ships)		0	0	0	0	0	0	0	0	0	0	0	0	0	0	0	0	0	0	0	0	0	0	0	0	0	0	0	0	0	0	0	0	0	0	0	0	0	0	0	0	0	0	0	0	0	0	0
354103	Internal combustion engines for vessels		0	0	0	0	0	0	0	0	0	0	0	0	0	0	0	0	0	0	0	0	0	0	0	0	0	0	0	0	0	0	0	0	0	0	0	0	0	0	0	0	0	0	0	0	0	0	0
354110	Repair of ships		0	0	0	0	0	0	0	0	0	0	0	0	0	0	0	0	0	0	0	0	0	0	0	0	0	0	0	0	0	0	0	0	0	0	0	0	0	0	0	0	0	0	0	0	0	0	0
359101	Rolling stock		0	0	0	0	0	0	0	0	0	0	0	0	0	0	0	0	0	0	0	0	0	0	0	0	0	0	0	0	0	0	0	0	0	0	0	0	0	0	0	0	0	0	0	0	0	0	0
359110	Repair of rolling stock		0	0	0	0	0	0	0	0	0	0	0	0	0	0	0	0	0	0	0	0	0	0	0	0	0	0	0	0	0	0	0	0	0	0	0	0	0	0	0	0	0	0	0	0	0	0	0
359201	Aircrafts		0	0	0	0	0	0	0	0	0	0	0	0	0	0	0	0	0	0	0	0	0	0	0	0	0	0	0	0	0	0	0	0	0	0	0	0	0	0	0	0	0	0	0	0	0	0	0
359210	Repair of aircrafts		0	0	0	0	0	0	0	0	0	0	0	0	0	0	0	0	0	0	0	0	0	0	0	0	0	0	0	0	0	0	0	0	0	0	0	0	0	0	0	0	0	0	0	0	0	0	0
359901	Bicycles		0	0	0	0	0	0	0	0	0	0	0	0	0	0	0	0	0	0	0	0	0	0	0	0	0	0	0	0	0	0	0	0	0	0	0	0	0	0	0	0	0	0	0	0	0	0	0
359909	Miscellaneous transport equipment		0	0	0	0	0	0	0	0	0	0	0	0	0	0	0	0	0	0	0	0	0	0	0	0	0	0	0	0	0	0	0	0	0	0	0	0	0	0	0	0	0	0	0	0	0	0	0
391101	Toys and games		0	0	0	0	0	0	0	0	0	0	0	0	0	0	0	0	0	0	0	0	0	0	0	0	0	0	0	0	0	0	0	0	0	0	0	0	0	0	0	0	0	0	0	0	0	0	0
391102	Sporting and athletic goods		0	0	0	0	0	0	0	0	0	0	0	0	0	0	0	0	0	0	0	0	0	0	0	0	0	0	0	0	0	0	0	0	0	0	0	0	0	0	0	0	0	0	0	0	0	0	0
391901	Jewelry and adornments		0	0	0	0	0	0	0	0	0	0	0	0	0	0	0	0	0	0	0	0	0	0	0	0	0	0	0	0	0	0	0	0	0	0	0	0	0	0	0	0	0	0	0	0	0	0	0
391902	Watches and clocks		0	0	0	0	0	0	0	0	0	0	0	0	0	0	0	0	0	0	0	0	0	0	0	0	0	0	0	0	0	0	0	0	0	0	0	0	0	0	0	0	0	0	0	0	0	0	0
391903	Musical instruments		0	0	0	0	0	0	0	0	0	0	0	0	0	0	0	0	0	0	0	0	0	0	0	0	0	0	0	0	0	0	0	0	0	0	0	0	0	0	0	0	0	0	0	0	0	0	0
391904	Stationery		0	0	0	0	0	0	0	0	0	0	0	0	0	0	0	0	0	0	0	0	0	0	0	0	0	0	0	0	0	0	0	0	0	0	0	0	0	0	0	0	0	0	0	0	0	0	0
391905	"Tatami" (straw matting) and straw products		0	0	0	0	0	0	0	0	0	0	0	0	0	0	0	0	0	0	0	0	0	0	0	0	0	0	0	0	0	0	0	0	0	0	0	0	0	0	0	0	0	0	0	0	0	0	0
391906	Audio and video records, other information recording media		0	0	0	0	0	0	0	0	0	0	0	0	0	0	0	0	0	0	0	0	0	0	0	0	0	0	0	0	0	0	0	0	0	0	0	0	0	0	0	0	0	0	0	0	0	0	0
391909	Miscellaneous manufacturing products		0	0	0	0	0	0	0	0	0	0	0	0	0	0	0	0	0	0	0	0	0	0	0	0	0	0	0	0	0	0	0	0	0	0	0	0	0	0	0	0	0	0	0	0	0	0	0
392101	Reuse and recycling		0	0	0	0	0	0	0	0	0	0	0	0	0	0	0	0	0	0	0	0	0	0	0	0	0	0	0	0	0	0	0	0	0	0	0	0	0	0	0	0	0	0	0	0	0	0	0
411101	Residential construction (wooden)		0	0	0	0	0	0	0	0	0	0	0	0	0	0	0	0	0	0	0	0	0	0	0	0	0	0	0	0	0	0	0	0	0	0	0	0	0	0	0	0	0	0	0	0	0	0	0
411102	Residential construction (non-wooden)		0	0	0	0	0	0	0	0	0	0	0	0	0	0	0	0	0	0	0	0	0	0	0	0	0	0	0	0	0	0	0	0	0	0	0	0	0	0	0	0	0	0	0	0	0	0	0
411201	Non-residential construction (wooden)		0	0	0	0	0	0	0	0	0	0	0	0	0	0	0	0	0	0	0	0	0	0	0	0	0	0	0	0	0	0	0	0	0	0	0	0	0	0	0	0	0	0	0	0	0	0	0
411202	Non-residential construction (non-wooden)		0	0	0	0	0	0	0	0	0	0	0	0	0	0	0	0	0	0	0	0	0	0	0	0	0	0	0	0	0	0	0	0	0	0	0	0	0	0	0	0	0	0	0	0	0	0	0
412101	Repair of construction		0	0	0	0	0	0	0	0	0	0	0	0	0	0	0	0	0	0	0	0	0	0	0	0	0	0	0	0	0	0	0	0	0	0	0	0	0	0	0	0	0	0	0	0	0	0	0
413101	Public construction of roads		0	0	0	0	0	0	0	0	0	0	0	0	0	0	0	0	0	0	0	0	0	0	0	0	0	0	0	0	0	0	0	0	0	0	0	0	0	0	0	0	0	0	0	0	0	0	0
413102	Public construction of rivers, drainages and miscellaneous public construction		0	0	0	0	0	0	0	0	0	0	0	0	0	0	0	0	0	0	0	0	0	0	0	0	0	0	0	0	0	0	0	0	0	0	0	0	0	0	0	0	0	0	0	0	0	0	0
413103	Agricultural public construction		0	0	0	0	0	0	0	0	0	0	0	0	0	0	0	0	0	0	0	0	0	0	0	0	0	0	0	0	0	0	0	0	0	0	0	0	0	0	0	0	0	0	0	0	0	0	0
419101	Railway construction		0	0	0	0	0	0	0	0	0	0	0	0	0	0	0	0	0	0	0	0	0	0	0	0	0	0	0	0	0	0	0	0	0	0	0	0	0	0	0	0	0	0	0	0	0	0	0
419102	Electric power facilities construction		0	0	0	0	0	0	0	0	0	0	0	0	0	0	0	0	0	0	0	0	0	0	0	0	0	0	0	0	0	0	0	0	0	0	0	0	0	0	0	0	0	0	0	0	0	0	0
419103	Telecommunication facilities construction		0	0	0	0	0	0	0	0	0	0	0	0	0	0	0	0	0	0	0	0	0	0	0	0	0	0	0	0	0	0	0	0	0	0	0	0	0	0	0	0	0	0	0	0	0	0	0
419109	Miscellaneous civil engineering and construction		0	0	0	0	0	0	0	0	0	0	0	0	0	0	0	0	0	0	0	0	0	0	0	0	0	0	0	0	0	0	0	0	0	0	0	0	0	0	0	0	0	0	0	0	0	0	0
4611001	Electricity		0	0	0	0	0	0	0	0	0	0	0	0	0	0	0	0	0	0	0	0	0	0	0	0	0	0	0	0	0	0	0	0	0	0	0	0	0	0	0	0	0	0	0	0	0	0	0
4611002	Electricity		0	0	0	0	0	0	0	0	0	0	0	0	0	0	0	0	0	0	0	0	0	0	0	0	0	0	0	0	0	0	0	0	0	0	0	0	0	0	0	0	0	0	0	0	0	0	0
4611003	Electricity		0	0	0	0	0	0	0	0	0	0	0	0	0	0	0	0	0	0	0	0	0	0	0	0	0	0	0	0	0	0	0	0	0	0	0	0	0	0	0	0	0	0	0	0	0	0	0
461103	Private power generation		0	0	0	0	0	0	0	0	0	0	0	0	0	0	0	0	0	0	0	0	0	0	0	0	0	0	0	0	0	0	0	0	0	0	0	0	0	0	0	0	0	0	0	0	0	0	0
462101	Gas supply		0	0	0	0	0	0	0	0	0	0	0	0	0	0	0	0	0	0	0	0	0	0	0	0	0	0	0	0	0	0	0	0	0	0	0	0	0	0	0	0	0	0	0	0	0	0	0
462201	Steam and hot water supply		0	0	0	0	0	0	0	0	0	0	0	0	0	0	0	0	0	0	0	0	0	0	0	0	0	0	0	0	0	0	0	0	0	0	0	0	0	0	0	0	0	0	0	0	0	0	0
471101	Water supply		0	0	0	0	0	0	0	0	0	0	0	0	0	0	0	0	0	0	0	0	0	0	0	0	0	0	0	0	0	0	0	0	0	0	0	0	0	0	0	0	0	0	0	0	0	0	0
471102	Industrial water supply		0	0	0	0	0	0	0	0	0	0	0	0	0	0	0	0	0	0	0	0	0	0	0	0	0	0	0	0	0	0	0	0	0	0	0	0	0	0	0	0	0	0	0	0	0	0	0
471103	Sewage disposal **		0	0	0	0	0	0	0	0	0	0	0	0	0	0	0	0	0	0	0	0	0	0	0	0	0	0	0	0	0	0	0	0	0	0	0	0	0	0	0	0	0	0	0	0	0	0	0
481101	Waste management services (public corporation) **		0	0	0	0	0	0	0	0	0	0	0	0	0	0	0	0	0	0	0	0	0	0	0	0	0	0	0	0	0	0	0	0	0	0	0	0	0	0	0	0	0	0	0	0	0	0	0
481102	Waste management services		0	0	0	0	0	0	0	0	0	0	0	0	0	0	0	0	0	0	0	0	0	0	0	0	0	0	0	0	0	0	0	0	0	0	0	0	0	0	0	0	0	0	0	0	0	0	0
511101	Wholesale trade		0	0	0	0	0	0	0	0	0	0	0	0	0	0	0	0	0	0	0	0	0	0	0	0	0	0	0	0	0	0	0	0	0	0	0	0	0	0	0	0	0	0	0	0	0	0	0
511201	Retail trade		0	0	0	0	0	0	0	0	0	0	0	0	0	0	0	0	0	0	0	0	0	0	0	0	0	0	0	0	0	0	0	0	0	0	0	0	0	0	0	0	0	0	0	0	0	0	0
531101	Financial service		0	0	0	0	0	0	0	0	0	0	0	0	0	0	0	0	0	0	0	0	0	0	0	0	0	0	0	0	0	0	0	0	0	0	0	0	0	0	0	0	0	0	0	0	0	0	0
531201	Life insurance		0	0	0	0	0	0	0	0	0	0	0	0	0	0	0	0	0	0	0	0	0	0	0	0	0	0	0	0	0	0	0	0	0	0	0	0	0	0	0	0	0	0	0	0	0	0	0
531202	Non-life insurance		0	0	0	0	0	0	0	0	0	0	0	0	0	0	0	0	0	0	0	0	0	0	0	0	0	0	0	0	0	0	0	0	0	0	0	0	0	0	0	0	0	0	0	0	0	0	0
551101	Real estate agencies and managers		0	0	0	0	0	0	0	0	0	0	0	0	0	0	0	0	0	0	0	0	0	0	0	0	0	0	0	0	0	0	0	0	0	0	0	0	0	0	0	0	0	0	0	0	0	0	0
551102	Real estate rental service		0	0	0	0	0	0	0	0	0	0	0	0	0	0	0	0	0	0	0	0	0	0	0	0	0	0	0	0	0	0	0	0	0	0	0	0	0	0	0	0	0	0	0	0	0	0	0
552101	House rent		0	0	0	0	0	0	0	0	0	0	0	0	0	0	0	0	0	0	0	0	0	0	0	0	0	0	0	0	0	0	0	0	0	0	0	0	0	0	0	0	0	0	0	0	0	0	0
553101	House rent (imputed house rent)		0	0	0	0	0	0	0	0	0	0	0	0	0	0	0	0	0	0	0	0	0	0	0	0	0	0	0	0	0	0	0	0	0	0	0	0	0	0	0	0	0	0	0	0	0	0	0
571101	Railway transport (passengers)		0	0	0	0	0	0	0	0	0	0	0	0	0	0	0	0	0	0	0	0	0	0	0	0	0	0	0	0	0	0	0	0	0	0	0	0	0	0	0	0	0	0	0	0	0	0	0
571201	Railway transport (freight)		0	0	0	0	0	0	0	0	0	0	0	0	0	0	0	0	0	0	0	0	0	0	0	0	0	0	0	0	0	0	0	0	0	0	0	0	0	0	0	0	0	0	0	0	0	0	0
572101	Bus transport service		0	0	0	0	0	0	0	0	0	0	0	0	0	0	0	0	0	0	0	0	0	0	0	0	0	0	0	0	0	0	0	0	0	0	0	0	0	0	0	0	0	0	0	0	0	0	0
572102	Hired car and taxi transport		0	0	0	0	0	0	0	0	0	0	0	0	0	0	0	0	0	0	0	0	0	0	0	0	0	0	0	0	0	0	0	0	0	0	0	0	0	0	0	0	0	0	0	0	0	0	0
572201	Road freight transport (except self-transport)		0	0	0	0	0	0	0	0	0	0	0	0	0	0	0	0	0	0	0	0	0	0	0	0	0	0	0	0	0	0	0	0	0	0	0	0	0	0	0	0	0	0	0	0	0	0	0
573101	Self-transport (passengers)		0	0	0	0	0	0	0	0	0	0	0	0	0	0	0	0	0	0	0	0	0	0	0	0	0	0	0	0	0	0	0	0	0	0	0	0	0	0	0	0	0	0	0	0	0	0	0
573201	Self-transport (freight)		0	0	0	0	0	0	0	0	0	0	0	0	0	0	0	0	0	0	0	0	0	0	0	0	0	0	0	0	0	0	0	0	0	0	0	0	0	0	0	0	0	0	0	0	0	0	0
574101	International shipping		0	0	0	0	0	0	0	0	0	0	0	0	0	0	0	0	0	0	0	0	0	0	0	0	0	0	0	0	0	0	0	0	0	0	0	0	0	0	0	0	0	0	0	0	0	0	0
574201	Coastal and inland water transport		0	0	0	0	0	0	0	0	0	0	0	0	0	0	0	0	0	0	0	0	0	0	0	0	0	0	0	0	0	0	0	0	0	0	0	0	0	0	0	0	0	0	0	0	0	0	0
574301	Harbor transport service		0	0	0	0	0	0	0	0	0	0	0	0	0	0	0	0	0	0	0	0	0	0	0	0	0	0	0	0	0	0	0	0	0	0	0	0	0	0	0	0	0	0	0	0	0	0	0
575101	Air transport		0	0	0	0	0	0	0	0	0	0	0	0	0	0	0	0	0	0	0	0	0	0	0	0	0	0	0	0	0	0	0	0	0	0	0	0	0	0	0	0	0	0	0	0	0	0	0
576101	Consigned freight forwarding		0	0	0	0	0	0	0	0	0	0	0	0	0	0	0	0	0	0	0	0	0	0	0	0	0	0	0	0	0	0	0	0	0	0	0	0	0	0	0	0	0	0	0	0	0	0	0
577101	Storage facility service		0	0	0	0	0	0	0	0	0	0	0	0	0	0	0	0	0	0	0	0	0	0	0	0	0	0	0	0	0	0	0	0	0	0	0	0	0	0	0	0	0	0	0	0	0	0	0
578101	Packing service		0	0	0	0	0	0	0	0	0	0	0	0	0	0	0	0	0	0	0	0	0	0	0	0	0	0	0	0	0	0	0	0	0	0	0	0	0	0	0	0	0	0	0	0	0	0	0
578901	Facility service for road transport		0	0	0	0	0	0	0	0	0	0	0	0	0	0	0	0	0	0	0	0	0	0	0	0	0	0	0	0	0	0	0	0	0	0	0	0	0	0	0	0	0	0	0	0	0	0	0
578902	Port and water traffic control (public corporation) **		0	0	0	0	0	0	0	0	0	0	0	0	0	0	0	0	0	0	0	0	0	0	0	0	0	0	0	0	0	0	0	0	0	0	0	0	0	0	0	0	0	0	0	0	0	0	0
578903	Port and water traffic control		0	0	0	0	0	0	0	0	0	0	0	0	0	0	0	0	0	0	0	0	0	0	0	0	0	0	0	0	0	0	0	0	0	0	0	0	0	0	0	0	0	0	0	0	0	0	0
578904	Services relating to water transport		0	0	0	0	0	0	0	0	0	0	0	0	0	0	0	0	0	0	0	0	0	0	0	0	0	0	0	0	0	0	0	0	0	0	0	0	0	0	0	0	0	0	0	0	0	0	0
578905	Airport and air traffic control (public corporation) **		0	0	0	0	0	0	0	0	0	0	0	0	0	0	0	0	0	0	0	0	0	0	0	0	0	0	0	0	0	0	0	0	0	0	0	0	0	0	0	0	0	0	0	0	0	0	0
578906	Airport and air traffic control		0	0	0	0	0	0	0	0	0	0	0	0	0	0	0	0	0	0	0	0	0	0	0	0	0	0	0	0	0	0	0	0	0	0	0	0	0	0	0	0	0	0	0	0	0	0	0
578907	Services relating to air transport		0	0	0	0	0	0	0	0	0	0	0	0	0	0	0	0	0	0	0	0	0	0	0	0	0	0	0	0	0	0	0	0	0	0	0	0	0	0	0	0	0	0	0	0	0	0	0
578909	Travel agency and miscellaneous services relating to transport		0	0	0	0	0	0	0	0	0	0	0	0	0	0	0	0	0	0	0	0	0	0	0	0	0	0	0	0	0	0	0	0	0	0	0	0	0	0	0	0	0	0	0	0	0	0	0
579101	Postal services and mail delivery		0	0	0	0	0	0	0	0	0	0	0	0	0	0	0	0	0	0	0	0	0	0	0	0	0	0	0	0	0	0	0	0	0	0	0	0	0	0	0	0	0	0	0	0	0	0	0
591101	Fixed telecommunications		0	0	0	0	0	0	0	0	0	0	0	0	0	0	0	0	0	0	0	0	0	0	0	0	0	0	0	0	0	0	0	0	0	0	0	0	0	0	0	0	0	0	0	0	0	0	0
591102	Mobile telecommunications		0	0	0	0	0	0	0	0	0	0	0	0	0	0	0	0	0	0	0	0	0	0	0	0	0	0	0	0	0	0	0	0	0	0	0	0	0	0	0	0	0	0	0	0	0	0	0
591103	Services relating to telecommunications		0	0	0	0	0	0	0	0	0	0	0	0	0	0	0	0	0	0	0	0	0	0	0	0	0	0	0	0	0	0	0	0	0	0	0	0	0	0	0	0	0	0	0	0	0	0	0
592101	Public broadcasting		0	0	0	0	0	0	0	0	0	0	0	0	0	0	0	0	0	0	0	0	0	0	0	0	0	0	0	0	0	0	0	0	0	0	0	0	0	0	0	0	0	0	0	0	0	0	0
592102	Private broadcasting		0	0	0	0	0	0	0	0	0	0	0	0	0	0	0	0	0	0	0	0	0	0	0	0	0	0	0	0	0	0	0	0	0	0	0	0	0	0	0	0	0	0	0	0	0	0	0
592103	Cable broadcasting		0	0	0	0	0	0	0	0	0	0	0	0	0	0	0	0	0	0	0	0	0	0	0	0	0	0	0	0	0	0	0	0	0	0	0	0	0	0	0	0	0	0	0	0	0	0	0
593101	Information services		0	0	0	0	0	0	0	0	0	0	0	0	0	0	0	0	0	0	0	0	0	0	0	0	0	0	0	0	0	0	0	0	0	0	0	0	0	0	0	0	0	0	0	0	0	0	0
594101	Internet based services		0	0	0	0	0	0	0	0	0	0	0	0	0	0	0	0	0	0	0	0	0	0	0	0	0	0	0	0	0	0	0	0	0	0	0	0	0	0	0	0	0	0	0	0	0	0	0
595101	Video picture, sound information, character information production (except newspaper or publication)		0	0	0	0	0	0	0	0	0	0	0	0	0	0	0	0	0	0	0	0	0	0	0	0	0	0	0	0	0	0	0	0	0	0	0	0	0	0	0	0	0	0	0	0	0	0	0
595102	Newspaper		0	0	0	0	0	0	0	0	0	0	0	0	0	0	0	0	0	0	0	0	0	0	0	0	0	0	0	0	0	0	0	0	0	0	0	0	0	0	0	0	0	0	0	0	0	0	0
595103	Publication		0	0	0	0	0	0	0	0	0	0	0	0	0	0	0	0	0	0	0	0	0	0	0	0	0	0	0	0	0	0	0	0	0	0	0	0	0	0	0	0	0	0	0	0	0	0	0
611101	Public administration (central government) **		0	0	0	0	0	0	0	0	0	0	0	0	0	0	0	0	0	0	0	0	0	0	0	0	0	0	0	0	0	0	0	0	0	0	0	0	0	0	0	0	0	0	0	0	0	0	0
611201	Public administration (local government) **		0	0	0	0	0	0	0	0	0	0	0	0	0	0	0	0	0	0	0	0	0	0	0	0	0	0	0	0	0	0	0	0	0	0	0	0	0	0	0	0	0	0	0	0	0	0	0
631101	School education (public institution) **		0	0	0	0	0	0	0	0	0	0	0	0	0	0	0	0	0	0	0	0	0	0	0	0	0	0	0	0	0	0	0	0	0	0	0	0	0	0	0	0	0	0	0	0	0	0	0
631102	School education (NPI) *		0	0	0	0	0	0	0	0	0	0	0	0	0	0	0	0	0	0	0	0	0	0	0	0	0	0	0	0	0	0	0	0	0	0	0	0	0	0	0	0	0	0	0	0	0	0	0
631103	School lunch (public institution) **		0	0	0	0	0	0	0	0	0	0	0	0	0	0	0	0	0	0	0	0	0	0	0	0	0	0	0	0	0	0	0	0	0	0	0	0	0	0	0	0	0	0	0	0	0	0	0
631104	School lunch (NPI) *		0	0	0	0	0	0	0	0	0	0	0	0	0	0	0	0	0	0	0	0	0	0	0	0	0	0	0	0	0	0	0	0	0	0	0	0	0	0	0	0	0	0	0	0	0	0	0
631201	Social education (public institution) **		0	0	0	0	0	0	0	0	0	0	0	0	0	0	0	0	0	0	0	0	0	0	0	0	0	0	0	0	0	0	0	0	0	0	0	0	0	0	0	0	0	0	0	0	0	0	0
631202	Social education (NPI) *		0	0	0	0	0	0	0	0	0	0	0	0	0	0	0	0	0	0	0	0	0	0	0	0	0	0	0	0	0	0	0	0	0	0	0	0	0	0	0	0	0	0	0	0	0	0	0
631203	Miscellaneous educational and training institutions (public institution) **		0	0	0	0	0	0	0	0	0	0	0	0	0	0	0	0	0	0	0	0	0	0	0	0	0	0	0	0	0	0	0	0	0	0	0	0	0	0	0	0	0	0	0	0	0	0	0
631204	Miscellaneous educational and training institutions		0	0	0	0	0	0	0	0	0	0	0	0	0	0	0	0	0	0	0	0	0	0	0	0	0	0	0	0	0	0	0	0	0	0	0	0	0	0	0	0	0	0	0	0	0	0	0
632101	Research institutes for natural science (public institution) **		0	0	0	0	0	0	0	0	0	0	0	0	0	0	0	0	0	0	0	0	0	0	0	0	0	0	0	0	0	0	0	0	0	0	0	0	0	0	0	0	0	0	0	0	0	0	0
632102	Research institutes for cultural and social science (public institution) **		0	0	0	0	0	0	0	0	0	0	0	0	0	0	0	0	0	0	0	0	0	0	0	0	0	0	0	0	0	0	0	0	0	0	0	0	0	0	0	0	0	0	0	0	0	0	0
632103	Research institutes for natural sciences (NPI) *		0	0	0	0	0	0	0	0	0	0	0	0	0	0	0	0	0	0	0	0	0	0	0	0	0	0	0	0	0	0	0	0	0	0	0	0	0	0	0	0	0	0	0	0	0	0	0
632104	Research institutes for cultural and social science (NPI) *		0	0	0	0	0	0	0	0	0	0	0	0	0	0	0	0	0	0	0	0	0	0	0	0	0	0	0	0	0	0	0	0	0	0	0	0	0	0	0	0	0	0	0	0	0	0	0
632105	Research institutes for natural sciences		0	0	0	0	0	0	0	0	0	0	0	0	0	0	0	0	0	0	0	0	0	0	0	0	0	0	0	0	0	0	0	0	0	0	0	0	0	0	0	0	0	0	0	0	0	0	0
632106	Research institutes for cultural and social science		0	0	0	0	0	0	0	0	0	0	0	0	0	0	0	0	0	0	0	0	0	0	0	0	0	0	0	0	0	0	0	0	0	0	0	0	0	0	0	0	0	0	0	0	0	0	0
632201	Research and development (intra-enterprise)		0	0	0	0	0	0	0	0	0	0	0	0	0	0	0	0	0	0	0	0	0	0	0	0	0	0	0	0	0	0	0	0	0	0	0	0	0	0	0	0	0	0	0	0	0	0	0
641101	Medical service (hospitalization)		0	0	0	0	0	0	0	0	0	0	0	0	0	0	0	0	0	0	0	0	0	0	0	0	0	0	0	0	0	0	0	0	0	0	0	0	0	0	0	0	0	0	0	0	0	0	0
641102	Medical service (except hospitalization)		0	0	0	0	0	0	0	0	0	0	0	0	0	0	0	0	0	0	0	0	0	0	0	0	0	0	0	0	0	0	0	0	0	0	0	0	0	0	0	0	0	0	0	0	0	0	0
641103	Medical service (dentistry)		0	0	0	0	0	0	0	0	0	0	0	0	0	0	0	0	0	0	0	0	0	0	0	0	0	0	0	0	0	0	0	0	0	0	0	0	0	0	0	0	0	0	0	0	0	0	0
641104	Medical service (pharmacy dispensing)		0	0	0	0	0	0	0	0	0	0	0	0	0	0	0	0	0	0	0	0	0	0	0	0	0	0	0	0	0	0	0	0	0	0	0	0	0	0	0	0	0	0	0	0	0	0	0
641105	Medical service (miscellaneous medical service)		0	0	0	0	0	0	0	0	0	0	0	0	0	0	0	0	0	0	0	0	0	0	0	0	0	0	0	0	0	0	0	0	0	0	0	0	0	0	0	0	0	0	0	0	0	0	0
642101	Health and hygiene (public institution) **		0	0	0	0	0	0	0	0	0	0	0	0	0	0	0	0	0	0	0	0	0	0	0	0	0	0	0	0	0	0	0	0	0	0	0	0	0	0	0	0	0	0	0	0	0	0	0
642102	Health and hygiene		0	0	0	0	0	0	0	0	0	0	0	0	0	0	0	0	0	0	0	0	0	0	0	0	0	0	0	0	0	0	0	0	0	0	0	0	0	0	0	0	0	0	0	0	0	0	0
643101	Social insurance **		0	0	0	0	0	0	0	0	0	0	0	0	0	0	0	0	0	0	0	0	0	0	0	0	0	0	0	0	0	0	0	0	0	0	0	0	0	0	0	0	0	0	0	0	0	0	0
643102	Social welfare (public institution) **		0	0	0	0	0	0	0	0	0	0	0	0	0	0	0	0	0	0	0	0	0	0	0	0	0	0	0	0	0	0	0	0	0	0	0	0	0	0	0	0	0	0	0	0	0	0	0
643103	Social welfare (NPI) *		0	0	0	0	0	0	0	0	0	0	0	0	0	0	0	0	0	0	0	0	0	0	0	0	0	0	0	0	0	0	0	0	0	0	0	0	0	0	0	0	0	0	0	0	0	0	0
643104	Social welfare		0	0	0	0	0	0	0	0	0	0	0	0	0	0	0	0	0	0	0	0	0	0	0	0	0	0	0	0	0	0	0	0	0	0	0	0	0	0	0	0	0	0	0	0	0	0	0
643105	Nursery		0	0	0	0	0	0	0	0	0	0	0	0	0	0	0	0	0	0	0	0	0	0	0	0	0	0	0	0	0	0	0	0	0	0	0	0	0	0	0	0	0	0	0	0	0	0	0
644101	Nursing care (facility services)		0	0	0	0	0	0	0	0	0	0	0	0	0	0	0	0	0	0	0	0	0	0	0	0	0	0	0	0	0	0	0	0	0	0	0	0	0	0	0	0	0	0	0	0	0	0	0
644102	Nursing care (except facility services)		0	0	0	0	0	0	0	0	0	0	0	0	0	0	0	0	0	0	0	0	0	0	0	0	0	0	0	0	0	0	0	0	0	0	0	0	0	0	0	0	0	0	0	0	0	0	0
659901	Membership-based business associations		0	0	0	0	0	0	0	0	0	0	0	0	0	0	0	0	0	0	0	0	0	0	0	0	0	0	0	0	0	0	0	0	0	0	0	0	0	0	0	0	0	0	0	0	0	0	0
659902	Private non-profit institutions serving households, n.e.c. *		0	0	0	0	0	0	0	0	0	0	0	0	0	0	0	0	0	0	0	0	0	0	0	0	0	0	0	0	0	0	0	0	0	0	0	0	0	0	0	0	0	0	0	0	0	0	0
661101	Goods rental and leasing (except car rental)		0	0	0	0	0	0	0	0	0	0	0	0	0	0	0	0	0	0	0	0	0	0	0	0	0	0	0	0	0	0	0	0	0	0	0	0	0	0	0	0	0	0	0	0	0	0	0
661201	Car rental and leasing		0	0	0	0	0	0	0	0	0	0	0	0	0	0	0	0	0	0	0	0	0	0	0	0	0	0	0	0	0	0	0	0	0	0	0	0	0	0	0	0	0	0	0	0	0	0	0
662101	Advertising services		0	0	0	0	0	0	0	0	0	0	0	0	0	0	0	0	0	0	0	0	0	0	0	0	0	0	0	0	0	0	0	0	0	0	0	0	0	0	0	0	0	0	0	0	0	0	0
663110	Motor vehicle maintenance services		0	0	0	0	0	0	0	0	0	0	0	0	0	0	0	0	0	0	0	0	0	0	0	0	0	0	0	0	0	0	0	0	0	0	0	0	0	0	0	0	0	0	0	0	0	0	0
663210	Machine repair services		0	0	0	0	0	0	0	0	0	0	0	0	0	0	0	0	0	0	0	0	0	0	0	0	0	0	0	0	0	0	0	0	0	0	0	0	0	0	0	0	0	0	0	0	0	0	0
669901	Judicial, financial and accounting services		0	0	0	0	0	0	0	0	0	0	0	0	0	0	0	0	0	0	0	0	0	0	0	0	0	0	0	0	0	0	0	0	0	0	0	0	0	0	0	0	0	0	0	0	0	0	0
669902	Civil engineering and construction services		0	0	0	0	0	0	0	0	0	0	0	0	0	0	0	0	0	0	0	0	0	0	0	0	0	0	0	0	0	0	0	0	0	0	0	0	0	0	0	0	0	0	0	0	0	0	0
669903	Worker dispatching services		0	0	0	0	0	0	0	0	0	0	0	0	0	0	0	0	0	0	0	0	0	0	0	0	0	0	0	0	0	0	0	0	0	0	0	0	0	0	0	0	0	0	0	0	0	0	0
669904	Building maintenance services		0	0	0	0	0	0	0	0	0	0	0	0	0	0	0	0	0	0	0	0	0	0	0	0	0	0	0	0	0	0	0	0	0	0	0	0	0	0	0	0	0	0	0	0	0	0	0
669905	Guard services		0	0	0	0	0	0	0	0	0	0	0	0	0	0	0	0	0	0	0	0	0	0	0	0	0	0	0	0	0	0	0	0	0	0	0	0	0	0	0	0	0	0	0	0	0	0	0
669909	Miscellaneous business services		0	0	0	0	0	0	0	0	0	0	0	0	0	0	0	0	0	0	0	0	0	0	0	0	0	0	0	0	0	0	0	0	0	0	0	0	0	0	0	0	0	0	0	0	0	0	0
671101	Hotels		0	0	0	0	0	0	0	0	0	0	0	0	0	0	0	0	0	0	0	0	0	0	0	0	0	0	0	0	0	0	0	0	0	0	0	0	0	0	0	0	0	0	0	0	0	0	0
672101	Eating and drinking places		0	0	0	0	0	0	0	0	0	0	0	0	0	0	0	0	0	0	0	0	0	0	0	0	0	0	0	0	0	0	0	0	0	0	0	0	0	0	0	0	0	0	0	0	0	0	0
672102	Food take out and delivery services		0	0	0	0	0	0	0	0	0	0	0	0	0	0	0	0	0	0	0	0	0	0	0	0	0	0	0	0	0	0	0	0	0	0	0	0	0	0	0	0	0	0	0	0	0	0	0
673101	Cleaning		0	0	0	0	0	0	0	0	0	0	0	0	0	0	0	0	0	0	0	0	0	0	0	0	0	0	0	0	0	0	0	0	0	0	0	0	0	0	0	0	0	0	0	0	0	0	0
673102	Barber shops		0	0	0	0	0	0	0	0	0	0	0	0	0	0	0	0	0	0	0	0	0	0	0	0	0	0	0	0	0	0	0	0	0	0	0	0	0	0	0	0	0	0	0	0	0	0	0
673103	Beauty shops		0	0	0	0	0	0	0	0	0	0	0	0	0	0	0	0	0	0	0	0	0	0	0	0	0	0	0	0	0	0	0	0	0	0	0	0	0	0	0	0	0	0	0	0	0	0	0
673104	Public baths		0	0	0	0	0	0	0	0	0	0	0	0	0	0	0	0	0	0	0	0	0	0	0	0	0	0	0	0	0	0	0	0	0	0	0	0	0	0	0	0	0	0	0	0	0	0	0
673109	Miscellaneous cleaning, barber shops, beauty shops and public baths		0	0	0	0	0	0	0	0	0	0	0	0	0	0	0	0	0	0	0	0	0	0	0	0	0	0	0	0	0	0	0	0	0	0	0	0	0	0	0	0	0	0	0	0	0	0	0
674101	Movie theaters		0	0	0	0	0	0	0	0	0	0	0	0	0	0	0	0	0	0	0	0	0	0	0	0	0	0	0	0	0	0	0	0	0	0	0	0	0	0	0	0	0	0	0	0	0	0	0
674102	Performances (except movie theaters), theatrical comranies		0	0	0	0	0	0	0	0	0	0	0	0	0	0	0	0	0	0	0	0	0	0	0	0	0	0	0	0	0	0	0	0	0	0	0	0	0	0	0	0	0	0	0	0	0	0	0
674103	Stadiums and companies of bicycle, horse, motorcar and motorboat races		0	0	0	0	0	0	0	0	0	0	0	0	0	0	0	0	0	0	0	0	0	0	0	0	0	0	0	0	0	0	0	0	0	0	0	0	0	0	0	0	0	0	0	0	0	0	0
674104	Sport facility service, public gardens and amusement parks		0	0	0	0	0	0	0	0	0	0	0	0	0	0	0	0	0	0	0	0	0	0	0	0	0	0	0	0	0	0	0	0	0	0	0	0	0	0	0	0	0	0	0	0	0	0	0
674105	Amusement and recreation facilities		0	0	0	0	0	0	0	0	0	0	0	0	0	0	0	0	0	0	0	0	0	0	0	0	0	0	0	0	0	0	0	0	0	0	0	0	0	0	0	0	0	0	0	0	0	0	0
674109	Miscellaneous amusement and recreation services		0	0	0	0	0	0	0	0	0	0	0	0	0	0	0	0	0	0	0	0	0	0	0	0	0	0	0	0	0	0	0	0	0	0	0	0	0	0	0	0	0	0	0	0	0	0	0
679901	Photographic studios		0	0	0	0	0	0	0	0	0	0	0	0	0	0	0	0	0	0	0	0	0	0	0	0	0	0	0	0	0	0	0	0	0	0	0	0	0	0	0	0	0	0	0	0	0	0	0
679902	Ceremonial occasions		0	0	0	0	0	0	0	0	0	0	0	0	0	0	0	0	0	0	0	0	0	0	0	0	0	0	0	0	0	0	0	0	0	0	0	0	0	0	0	0	0	0	0	0	0	0	0
679903	Supplementary tutorial schools, instruction services for arts, culture and technical skills		0	0	0	0	0	0	0	0	0	0	0	0	0	0	0	0	0	0	0	0	0	0	0	0	0	0	0	0	0	0	0	0	0	0	0	0	0	0	0	0	0	0	0	0	0	0	0
679904	Miscellaneous repairs, n.e.c.		0	0	0	0	0	0	0	0	0	0	0	0	0	0	0	0	0	0	0	0	0	0	0	0	0	0	0	0	0	0	0	0	0	0	0	0	0	0	0	0	0	0	0	0	0	0	0
679909	Miscellaneous personal services		0	0	0	0	0	0	0	0	0	0	0	0	0	0	0	0	0	0	0	0	0	0	0	0	0	0	0	0	0	0	0	0	0	0	0	0	0	0	0	0	0	0	0	0	0	0	0
681100	Office supplies		0	0	0	0	0	0	0	0	0	0	0	0	0	0	0	0	0	0	0	0	0	0	0	0	0	0	0	0	0	0	0	0	0	0	0	0	0	0	0	0	0	0	0	0	0	0	0
691100	Activities not elsewhere classified		0	0	0	0	0	0	0	0	0	0	0	0	0	0	0	0	0	0	0	0	0	0	0	0	0	0	0	0	0	0	0	0	0	0	0	0	0	0	0	0	0	0	0	0	0	0	0
[truncated: 153 more columns]

## Sheet: ecoinvent2USEEIO
ecoinvent_activity_name	USEEIO_Detail_2017	USEEIO_sector name
absorption chiller production, 100kW	333415	Air conditioning, refrigeration, and warm air heating equipment
agricultural machinery production, tillage	333111	Farm machinery and equipment
agricultural machinery production, unspecified	333111	Farm machinery and equipment
agricultural trailer production	333111	Farm machinery and equipment
air compressor production, screw-type compressor, 300kW	333912	Air and gas compressors
air compressor production, screw-type compressor, 4kW	333912	Air and gas compressors
air distribution terminal panel production, steel, 120 m3/h	333413	Air purification and ventilation equipment
air filter production, central unit, 600 m3/h	333413	Air purification and ventilation equipment
air filter production, decentralized unit, 180-250 m3/h	333413	Air purification and ventilation equipment
air filter production, decentralized unit, 250 m3/h	333413	Air purification and ventilation equipment
air filter production, in exhaust air valve	333413	Air purification and ventilation equipment
air input/output unit production, heat and power co-generation unit, 160kW electrical	333413	Air purification and ventilation equipment
aircraft production, belly-freight aircraft, long haul	336411	Aircraft
aircraft production, belly-freight aircraft, medium haul	336411	Aircraft
aircraft production, belly-freight aircraft, short haul	336411	Aircraft
aircraft production, belly-freight aircraft, very short haul	336411	Aircraft
aircraft production, dedicated freight aircraft, long haul	336411	Aircraft
aircraft production, dedicated freight aircraft, medium haul	336411	Aircraft
aircraft production, dedicated freight aircraft, short haul	336411	Aircraft
aircraft production, dedicated freight aircraft, very short haul	336411	Aircraft
aircraft production, passenger aircraft, long haul	336411	Aircraft
aircraft production, passenger aircraft, medium haul	336411	Aircraft
aircraft production, passenger aircraft, short haul	336411	Aircraft
aircraft production, passenger aircraft, very short haul	336411	Aircraft
aluminium collector foil production, for Li-ion battery	335911	Storage batteries
aluminium melting furnace production	333994	Industrial process furnaces and ovens
anode production, for metal electrolysis	335999	Other miscellaneous electrical equipment and components
anode production, graphite, for Li-ion battery	335991	Carbon and graphite products
anode production, graphite, for lithium-ion battery	335991	Carbon and graphite products
anode production, paste, for aluminium electrolysis	335991	Carbon and graphite products
anode production, prebake, for aluminium electrolysis	335991	Carbon and graphite products
anode production, silicon coated graphite, NCA, for Li-ion battery	335991	Carbon and graphite products
anode production, silicon coated graphite, NMC811, for Li-ion battery	335991	Carbon and graphite products
assembly of generator and motor, auxilliaries and energy use, for mini CHP plant	335312	Motors and generators
assembly of generator and motor, auxilliaries and energy use, heat and power co-generation unit, 160kW electrical	335312	Motors and generators
assembly of liquid crystal display, auxilliaries and energy use	335999	Other miscellaneous electrical equipment and components
auxiliary heating unit production, electric, 5kW	333414	Heating equipment other than warm air furnaces
backlight production, for liquid crystal display	335999	Other miscellaneous electrical equipment and components
barge production	336611	Ships and ship repair
barge tanker production	336611	Ships and ship repair
battery cell production, Li-ion	335911	Storage batteries
battery cell production, Li-ion, NCA	335911	Storage batteries
battery cell production, Li-ion, NMC111	335911	Storage batteries
battery cell production, Li-ion, NMC811	335911	Storage batteries
battery management system production, for Li-ion battery	335911	Storage batteries
battery module packaging production, Li-ion	335911	Storage batteries
battery production, lead acid, rechargeable, stationary	335911	Storage batteries
battery production, Li-ion, NMC111, rechargeable, prismatic	335911	Storage batteries
battery production, Li-ion, rechargeable, prismatic	335911	Storage batteries
battery production, NaCl, rechargeable	335911	Storage batteries
battery production, NCA, Li-ion, rechargeable, prismatic	335911	Storage batteries
battery production, NiMH, rechargeable, prismatic	335911	Storage batteries
battery production, NMC811, Li-ion, rechargeable, prismatic	335911	Storage batteries
battery separator production	335911	Storage batteries
bicycle production	336991	Motorcycle, bicycle, and parts
blast furnace production	333994	Industrial process furnaces and ovens
blast oxygen furnace converter production	333994	Industrial process furnaces and ovens
blower and heat exchange unit production, Avent E 97	333415	Air conditioning, refrigeration, and warm air heating equipment
blower and heat exchange unit production, central, 600-1200 m3/h	333415	Air conditioning, refrigeration, and warm air heating equipment
blower and heat exchange unit production, decentralized, 180-250 m3/h	333415	Air conditioning, refrigeration, and warm air heating equipment
blower and heat exchange unit production, GE 250 RH	333415	Air conditioning, refrigeration, and warm air heating equipment
blower and heat exchange unit production, KWL 250	333415	Air conditioning, refrigeration, and warm air heating equipment
blower and heat exchange unit production, KWLC 1200	333415	Air conditioning, refrigeration, and warm air heating equipment
blower and heat exchange unit production, Storkair G 90	333415	Air conditioning, refrigeration, and warm air heating equipment
blower and heat exchange unit production, Twl-700	333415	Air conditioning, refrigeration, and warm air heating equipment
borehole heat exchanger production, 150m	333415	Air conditioning, refrigeration, and warm air heating equipment
building machine production	333120	Construction machinery
bulk carrier production, for dry goods	336611	Ships and ship repair
bus production	336120	Heavy duty trucks
cable production, connector for computer, without plugs	335920	Communication and energy wire and cable
cable production, data cable in infrastructure	335920	Communication and energy wire and cable
cable production, network cable, category 5, without plugs	335920	Communication and energy wire and cable
cable production, printer cable, without plugs	335920	Communication and energy wire and cable
cable production, ribbon cable, 20-pin, with plugs	335920	Communication and energy wire and cable
cable production, three-conductor cable	335920	Communication and energy wire and cable
cable production, unspecified	335920	Communication and energy wire and cable
cable yarder production, trailer-mounted	333111	Farm machinery and equipment
cable yarder production, truck-mounted	333111	Farm machinery and equipment
cable yarder with sled winch production	333111	Farm machinery and equipment
capacitor production, auxilliaries and energy use	33441A	Electronic capacitors, resistors, coils, transformers, connectors and other components (except semiconductors and printed circuit assemblies)
capacitor production, electrolyte type, < 2cm height	33441A	Electronic capacitors, resistors, coils, transformers, connectors and other components (except semiconductors and printed circuit assemblies)
capacitor production, electrolyte type, > 2cm height	33441A	Electronic capacitors, resistors, coils, transformers, connectors and other components (except semiconductors and printed circuit assemblies)
capacitor production, film type, for through-hole mounting	33441A	Electronic capacitors, resistors, coils, transformers, connectors and other components (except semiconductors and printed circuit assemblies)
capacitor production, for surface-mounting	33441A	Electronic capacitors, resistors, coils, transformers, connectors and other components (except semiconductors and printed circuit assemblies)
capacitor production, tantalum-, for through-hole mounting	33441A	Electronic capacitors, resistors, coils, transformers, connectors and other components (except semiconductors and printed circuit assemblies)
catalytic converter production, oxidation, 20 litre	336390	Other vehicle parts
catalytic converter production, selective catalytic reduction, 200 litre	336390	Other vehicle parts
catalytic converter production, three-way, 19.1l	336390	Other vehicle parts
catalytic converter production, three-way, mini CHP plant	336390	Other vehicle parts
cathode production, for aluminium electrolysis	335999	Other miscellaneous electrical equipment and components
cathode production, LiMn2O4, for lithium-ion battery	335911	Storage batteries
cathode production, NCA, for Li-ion battery	335911	Storage batteries
cathode production, NMC111, for Li-ion battery	335911	Storage batteries
cathode production, NMC811, for Li-ion battery	335911	Storage batteries
cathode-ray tube production, cathode ray tube display	334300	Audio and video equipment
charger production, for electric passenger car	335999	Other miscellaneous electrical equipment and components
charger production, for electric scooter	335999	Other miscellaneous electrical equipment and components
chassis production, internet access equipment	334290	Communications equipment
chipper production, mobile, diesel	33329A	Machinery for the paper, textile, food or other industries (except semiconductor machinery)
chipper production, stationary, electric	33329A	Machinery for the paper, textile, food or other industries (except semiconductor machinery)
coal stove production, 5-15kW	333414	Heating equipment other than warm air furnaces
coffee maker production	335210	Small electrical appliances
compact fluorescent lamp production	335110	Light bulbs
computer production, desktop, without screen	334111	Computers
computer production, laptop	334111	Computers
construction work, heat and power co-generation unit, 160kW electrical	333611	Turbines and turbine generator sets
consumer electronics production, mobile device, smartphone	334210	Telephones
consumer electronics production, mobile device, tablet	334290	Communications equipment
container ship production	336611	Ships and ship repair
control cabinet production, heat and power co-generation unit, 160kW electrical	333611	Turbines and turbine generator sets
controller production, for electric scooter	335999	Other miscellaneous electrical equipment and components
converter production, for electric passenger car	335999	Other miscellaneous electrical equipment and components
conveyor belt production	333920	Material handling equipment
cookstove production, gas or electric	335220	Major home appliances
copper collector foil production, for Li-ion battery	335911	Storage batteries
diesel-electric generating set production 18.5kW	335312	Motors and generators
diesel-electric generating set production, 10MW	335312	Motors and generators
diode production, auxilliaries and energy use	334413	Semiconductors
diode production, glass-, for surface-mounting	334413	Semiconductors
diode production, glass-, for through-hole mounting	334413	Semiconductors
dishwasher production	335220	Major home appliances
disk drive production, CD/DVD, ROM, for desktop computer	334118	Computer terminals and other computer peripheral equipment
disk drive production, CD/DVD, ROM, for laptop computer	334118	Computer terminals and other computer peripheral equipment
display production, cathode ray tube, 17 inches	334300	Audio and video equipment
display production, liquid crystal, 17 inches	334300	Audio and video equipment
dryer production	335220	Major home appliances
dust collector production, electrostatic precipitator, for domestic use	335220	Major home appliances
dust collector production, electrostatic precipitator, for industrial use	333413	Air purification and ventilation equipment
dust collector production, multicyclone	333413	Air purification and ventilation equipment
electric arc furnace converter construction	333994	Industrial process furnaces and ovens
electric bicycle production	336991	Motorcycle, bicycle, and parts
electric connector production, peripheral component interconnect buss	335999	Other miscellaneous electrical equipment and components
electric connector production, peripheral type buss	335999	Other miscellaneous electrical equipment and components
electric connector production, wire clamp	335999	Other miscellaneous electrical equipment and components
electric kettle production	335210	Small electrical appliances
electric motor production, for electric scooter	335312	Motors and generators
electric motor production, vehicle	335312	Motors and generators
electric motor production, vehicle (electric powertrain)	335312	Motors and generators
electric parts production, heat and power co-generation unit, 160kW electrical	335312	Motors and generators
electric parts production, mini CHP plant	335312	Motors and generators
electric scooter production, without battery	336991	Motorcycle, bicycle, and parts
electrode production, negative, LiC6	335911	Storage batteries
electrode production, negative, Ni	335911	Storage batteries
electrode production, positive, LaNi5	335911	Storage batteries
electron gun production, for cathode ray tube display	335999	Other miscellaneous electrical equipment and components
electronic component machinery production, unspecified	333242	Semiconductor machinery
electronic component production, active, unspecified	33441A	Electronic capacitors, resistors, coils, transformers, connectors and other components (except semiconductors and printed circuit assemblies)
electronic component production, passive, mobile, earpiece and speaker	33441A	Electronic capacitors, resistors, coils, transformers, connectors and other components (except semiconductors and printed circuit assemblies)
electronic component production, passive, unspecified	33441A	Electronic capacitors, resistors, coils, transformers, connectors and other components (except semiconductors and printed circuit assemblies)
electronics production, for control units	335999	Other miscellaneous electrical equipment and components
elevator production, hydraulic	333920	Material handling equipment
energy requirement for assembly of heat and power co-generation unit, 160kW electrical	333611	Turbines and turbine generator sets
energy wood harvester production	333111	Farm machinery and equipment
evacuated tube collector production	333994	Industrial process furnaces and ovens
exhaust air outlet production, steel/aluminium, 85x365 mm	33399A	Welding and Soldering Equipment, Scales and Balances, and other general purpose machinery
exhaust air roof hood production, steel, DN 400	33399A	Welding and Soldering Equipment, Scales and Balances, and other general purpose machinery
exhaust air valve production, in-wall housing, plastic/steel, DN 125	33399A	Welding and Soldering Equipment, Scales and Balances, and other general purpose machinery
fan production, for power supply unit, desktop computer	334118	Computer terminals and other computer peripheral equipment
ferry production	336611	Ships and ship repair
flat plate solar collector production, Cu absorber	333994	Industrial process furnaces and ovens
flexible duct production, aluminium/PET, DN of 125	33399A	Welding and Soldering Equipment, Scales and Balances, and other general purpose machinery
forestry harvester production	333111	Farm machinery and equipment
forwarder production	333111	Farm machinery and equipment
forwarder production, with terrain chipper	333111	Farm machinery and equipment
fuel cell production, polymer electrolyte membrane, 2kW electrical, future	335999	Other miscellaneous electrical equipment and components
fuel cell production, solid oxide, 125kW electrical, future	335999	Other miscellaneous electrical equipment and components
fuel cell production, solid oxide, with micro gas turbine, 180kW electrical, future	335999	Other miscellaneous electrical equipment and components
fuel cell production, stack polymer electrolyte membrane, 2kW electrical, future	335999	Other miscellaneous electrical equipment and components
fuel cell production, stack solid oxide, 125kW electrical, future	335999	Other miscellaneous electrical equipment and components
furnace production, logs, 30kW	333994	Industrial process furnaces and ovens
furnace production, logs, 6kW	333994	Industrial process furnaces and ovens
furnace production, logs, average storage area, 100kW	333994	Industrial process furnaces and ovens
furnace production, logs, average storage area, 30kW	333994	Industrial process furnaces and ovens
furnace production, logs, average storage area, 6kW	333994	Industrial process furnaces and ovens
furnace production, logs, hardwood storage area, 100kW	333994	Industrial process furnaces and ovens
furnace production, logs, hardwood storage area, 30kW	333994	Industrial process furnaces and ovens
furnace production, logs, hardwood storage area, 6kW	333994	Industrial process furnaces and ovens
furnace production, logs, softwood storage area, 100kW	333994	Industrial process furnaces and ovens
furnace production, logs, softwood storage area, 30kW	333994	Industrial process furnaces and ovens
furnace production, logs, softwood storage area, 6kW	333994	Industrial process furnaces and ovens
furnace production, pellet, 15kW	333994	Industrial process furnaces and ovens
furnace production, pellet, 50kW	333994	Industrial process furnaces and ovens
furnace production, pellets, 25kW	333994	Industrial process furnaces and ovens
furnace production, pellets, 9kW	333994	Industrial process furnaces and ovens
furnace production, pellets, with silo, 300kW	333994	Industrial process furnaces and ovens
furnace production, wood chips, average storage area, 1000kW	333994	Industrial process furnaces and ovens
furnace production, wood chips, average storage area, 300kW	333994	Industrial process furnaces and ovens
furnace production, wood chips, average storage area, 50kW	333994	Industrial process furnaces and ovens
furnace production, wood chips, hardwood storage area, 1000kW	333994	Industrial process furnaces and ovens
furnace production, wood chips, hardwood storage area, 300kW	333994	Industrial process furnaces and ovens
furnace production, wood chips, hardwood storage area, 50kW	333994	Industrial process furnaces and ovens
furnace production, wood chips, softwood storage area, 1000kW	333994	Industrial process furnaces and ovens
furnace production, wood chips, softwood storage area, 300kW	333994	Industrial process furnaces and ovens
furnace production, wood chips, softwood storage area, 50kW	333994	Industrial process furnaces and ovens
furnace production, wood chips, with silo, 1000kW	333994	Industrial process furnaces and ovens
furnace production, wood chips, with silo, 300kW	333994	Industrial process furnaces and ovens
furnace production, wood chips, with silo, 5000kW	333994	Industrial process furnaces and ovens
furnace production, wood chips, with silo, 50kW	333994	Industrial process furnaces and ovens
furniture production, wooden	33721A	Office furniture and custom architectural woodwork and millwork
gas boiler production	332410	Power boilers and heat exchangers
gas motor production, 206kW	333618	Other engine equipment
gas motor production, mini CHP plant	333618	Other engine equipment
gas turbine construction, 10MW electrical	333611	Turbines and turbine generator sets
gas turbine construction, 80MW electrical, for compressed air energy storage	333611	Turbines and turbine generator sets
generator production, 200kW electrical	335312	Motors and generators
generator production, mini CHP plant	335312	Motors and generators
glider production, electric scooter	336211	Vehicle bodies
glider production, passenger car	336211	Vehicle bodies
goods wagon production	336500	Railroad rolling stock
hair dryer production	335210	Small electrical appliances
hard disk drive production, for desktop computer	334111	Computers
hard disk drive production, for laptop computer	334111	Computers
harvester production	333111	Farm machinery and equipment
heat distribution equipment production, hydronic radiant floor heating, 150m2	333414	Heating equipment other than warm air furnaces
heat pump production, 30kW	333415	Air conditioning, refrigeration, and warm air heating equipment
heat pump production, brine-water, 10kW	333415	Air conditioning, refrigeration, and warm air heating equipment
heat pump production, diffusion absorption, 4kW, future	333415	Air conditioning, refrigeration, and warm air heating equipment
heat pump production, for mini CHP plant	333415	Air conditioning, refrigeration, and warm air heating equipment
heat pump production, heat and power co-generation unit, 160kW electrical	333415	Air conditioning, refrigeration, and warm air heating equipment
helicopter production	336411	Aircraft
high voltage system production, for Li-ion battery	335911	Storage batteries
hydraulic digger production	333130	Mining and oil/gas field machinery
inductor production, auxilliaries and energy use	33441A	Electronic capacitors, resistors, coils, transformers, connectors and other components (except semiconductors and printed circuit assemblies)
inductor production, low value multilayer chip	33441A	Electronic capacitors, resistors, coils, transformers, connectors and other components (except semiconductors and printed circuit assemblies)
inductor production, miniature radio frequency chip	33441A	Electronic capacitors, resistors, coils, transformers, connectors and other components (except semiconductors and printed circuit assemblies)
inductor production, ring core choke type	33441A	Electronic capacitors, resistors, coils, transformers, connectors and other components (except semiconductors and printed circuit assemblies)
industrial furnace production, 1MW, oil	333994	Industrial process furnaces and ovens
industrial furnace production, coal, 1-10MW	333994	Industrial process furnaces and ovens
industrial furnace production, natural gas	333994	Industrial process furnaces and ovens
industrial machine production, heavy, unspecified	333120	Construction machinery
insulated gate bipolar transistor production, for electric vehicle applications	334413	Semiconductors
insulation spiral-seam duct production, rockwool, DN 400, 30 mm	33399A	Welding and Soldering Equipment, Scales and Balances, and other general purpose machinery
integrated battery interface system production, for Li-ion battery	335999	Other miscellaneous electrical equipment and components
integrated circuit production, logic type	334413	Semiconductors
integrated circuit production, memory type	334413	Semiconductors
intermodal shipping container production, 20-foot	336212	Truck trailers
intermodal shipping container production, 40-foot	336212	Truck trailers
intermodal shipping container production, 40-foot, high-cube	336212	Truck trailers
intermodal shipping container production, 45-foot, high-cube	336212	Truck trailers
internal combustion engine production, passenger car	336310	Vehicle engines and engine parts
internet access equipment production	334290	Communications equipment
inverter production, 0.5kW	335999	Other miscellaneous electrical equipment and components
inverter production, 2.5kW	335999	Other miscellaneous electrical equipment and components
inverter production, 500kW	335999	Other miscellaneous electrical equipment and components
inverter production, for electric passenger car	335999	Other miscellaneous electrical equipment and components
keyboard production	334118	Computer terminals and other computer peripheral equipment
light commercial vehicle production	336111	Automobiles
light emitting diode production	334413	Semiconductors
liquid crystal display production, minor components, auxilliaries and assembly effort	334300	Audio and video equipment
liquid crystal display production, unmounted	334300	Audio and video equipment
liquid crystal display production, unmounted, mobile device	334300	Audio and video equipment
liquid manure tank trailer production	336212	Truck trailers
locomotive production	336500	Railroad rolling stock
lorry production, 16 metric ton	336120	Heavy duty trucks
lorry production, 28 metric ton	336120	Heavy duty trucks
lorry production, 40 metric ton	336120	Heavy duty trucks
lorry production, with refrigeration machine, carbon dioxide, liquid as refrigerant, 16 metric ton	336120	Heavy duty trucks
lorry production, with refrigeration machine, R134a as refrigerant, 16 metric ton	336120	Heavy duty trucks
low voltage system production, for Li-ion battery	335999	Other miscellaneous electrical equipment and components
marine engine construction	336611	Ships and ship repair
mattress production, pocket spring	33712N	Home furniture - Cabinets and non-wood, nonupholstered
mattress production, polyurethane foam	33712N	Home furniture - Cabinets and non-wood, nonupholstered
metal working machine production, unspecified	333517	Metal cutting and forming machine tools
micro gas turbine production, 100kW electrical	333611	Turbines and turbine generator sets
microwave oven production	335220	Major home appliances
mini CHP plant production, components for electricity only	335312	Motors and generators
mini CHP plant production, components for heat only	333611	Turbines and turbine generator sets
motor scooter production	336991	Motorcycle, bicycle, and parts
mounting, surface mount technology, Pb-containing solder	334418	Printed circuit and electronic assembly
mounting, surface mount technology, Pb-free solder	334418	Printed circuit and electronic assembly
mounting, through-hole technology, Pb-containing solder	334418	Printed circuit and electronic assembly
mounting, through-hole technology, Pb-free solder	334418	Printed circuit and electronic assembly
multi-Si wafer production	334413	Semiconductors
multi-Si wafer production, ribbon	334413	Semiconductors
non-ferrous metal smelter production	333994	Industrial process furnaces and ovens
offshore platform production, natural gas	336611	Ships and ship repair
offshore platform production, petroleum	336611	Ships and ship repair
oil boiler production, 100kW	332410	Power boilers and heat exchangers
oil boiler production, 10kW	332410	Power boilers and heat exchangers
outside air intake production, stainless steel, DN 370	33399A	Welding and Soldering Equipment, Scales and Balances, and other general purpose machinery
paper machine production	33329A	Machinery for the paper, textile, food or other industries (except semiconductor machinery)
passenger car production, diesel	336111	Automobiles
passenger car production, electric, without battery	336111	Automobiles
passenger car production, petrol/natural gas	336111	Automobiles
photovoltaic cell production, multi-Si wafer	334413	Semiconductors
photovoltaic cell production, ribbon-Si	334413	Semiconductors
photovoltaic cell production, single-Si wafer	334413	Semiconductors
photovoltaic laminate production, a-Si	334413	Semiconductors
photovoltaic laminate production, CdTe	334413	Semiconductors
photovoltaic laminate production, CIS	334413	Semiconductors
photovoltaic laminate production, multi-Si wafer	334413	Semiconductors
photovoltaic laminate production, ribbon-Si	334413	Semiconductors
photovoltaic laminate production, single-Si wafer	334413	Semiconductors
photovoltaic panel production, a-Si	334413	Semiconductors
photovoltaic panel production, CIS	334413	Semiconductors
photovoltaic panel production, multi-Si wafer	334413	Semiconductors
photovoltaic panel production, ribbon-Si	334413	Semiconductors
photovoltaic panel production, single-Si wafer	334413	Semiconductors
planing mill production	33351B	Cutting and machine tool accessory, rolling mill, and other metalworking machines
plug production, inlet and outlet, for computer cable	335930	Wiring devices
plug production, inlet and outlet, for network cable	335930	Wiring devices
plug production, inlet and outlet, for printer cable	335930	Wiring devices
pointing device production, optical mouse, with cable	334118	Computer terminals and other computer peripheral equipment
polarizer, liquid crystals and colour filters production, for liquid crystal display	335999	Other miscellaneous electrical equipment and components
polyethylene pipe production, corrugated, DN 75	333413	Air purification and ventilation equipment
polyethylene pipe production, DN 200, SDR 41	333413	Air purification and ventilation equipment
potentiometer production, unspecified	33441A	Electronic capacitors, resistors, coils, transformers, connectors and other components (except semiconductors and printed circuit assemblies)
power adapter production, for laptop	335999	Other miscellaneous electrical equipment and components
power adapter production, for smartphone	335999	Other miscellaneous electrical equipment and components
power distribution unit production, for electric passenger car	335999	Other miscellaneous electrical equipment and components
power saw production, with catalytic converter	333991	Power tools
power saw production, without catalytic converter	333991	Power tools
power supply unit production, for desktop computer	335999	Other miscellaneous electrical equipment and components
powertrain production, for electric passenger car	335999	Other miscellaneous electrical equipment and components
powertrain production, for electric scooter	335999	Other miscellaneous electrical equipment and components
printed wiring board production, for power supply unit, desktop computer, Pb containing	334418	Printed circuit and electronic assembly
printed wiring board production, for power supply unit, desktop computer, Pb free	334418	Printed circuit and electronic assembly
printed wiring board production, for surface mounting, Pb containing surface	334418	Printed circuit and electronic assembly
printed wiring board production, for surface mounting, Pb free surface	334418	Printed circuit and electronic assembly
printed wiring board production, for through-hole mounting, Pb containing surface	334418	Printed circuit and electronic assembly
printed wiring board production, for through-hole mounting, Pb free surface	334418	Printed circuit and electronic assembly
printed wiring board production, mounted mainboard, desktop computer, Pb containing	334418	Printed circuit and electronic assembly
printed wiring board production, mounted mainboard, desktop computer, Pb free	334418	Printed circuit and electronic assembly
printed wiring board production, mounted mainboard, laptop computer, Pb containing	334418	Printed circuit and electronic assembly
printed wiring board production, mounted mainboard, laptop computer, Pb free	334418	Printed circuit and electronic assembly
printed wiring board production, mounted mainboard, mobile device, double-sided, Pb free	334418	Printed circuit and electronic assembly
printed wiring board production, surface mounted, unspecified, Pb containing	334418	Printed circuit and electronic assembly
printed wiring board production, surface mounted, unspecified, Pb free	334418	Printed circuit and electronic assembly
printed wiring board production, through-hole mounted, unspecified, Pb containing	334418	Printed circuit and electronic assembly
printed wiring board production, through-hole mounted, unspecified, Pb free	334418	Printed circuit and electronic assembly
printer production, laser, black/white	333316	Photography and photocopying equipment
printer production, laser, colour	333316	Photography and photocopying equipment
pump production, 40W	333914	Pumps and pumping equipment
reefer production, intermodal shipping container, 40-foot, high-cube, carbon dioxide, liquid as refrigerant	336212	Truck trailers
reefer production, intermodal shipping container, 40-foot, high-cube, R134a as refrigerant	336212	Truck trailers
refrigeration machine production, carbon dioxide, liquid as refrigerant	333415	Air conditioning, refrigeration, and warm air heating equipment
refrigeration machine production, R134a as refrigerant	333415	Air conditioning, refrigeration, and warm air heating equipment
refrigerator production	335220	Major home appliances
resistor production, auxilliaries and energy use	33441A	Electronic capacitors, resistors, coils, transformers, connectors and other components (except semiconductors and printed circuit assemblies)
resistor production, metal film type, through-hole mounting	33441A	Electronic capacitors, resistors, coils, transformers, connectors and other components (except semiconductors and printed circuit assemblies)
resistor production, surface-mounted	33441A	Electronic capacitors, resistors, coils, transformers, connectors and other components (except semiconductors and printed circuit assemblies)
resistor production, wirewound, through-hole mounting	33441A	Electronic capacitors, resistors, coils, transformers, connectors and other components (except semiconductors and printed circuit assemblies)
rock crushing	333130	Mining and oil/gas field machinery
rolling mill production	33351B	Cutting and machine tool accessory, rolling mill, and other metalworking machines
room-connecting overflow element production, steel, approx. 40 m3/h	333415	Air conditioning, refrigeration, and warm air heating equipment
router, internet	334220	Wireless communications
scandium oxide to generic market for electrolyte, for solid oxide fuel cell	335911	Storage batteries
silencer production, steel, DN 125	333413	Air purification and ventilation equipment
silencer production, steel, DN 315, 50 mm	333413	Air purification and ventilation equipment
single-Si wafer production, for electronics	334413	Semiconductors
single-Si wafer production, photovoltaic	334413	Semiconductors
skidder production	333111	Farm machinery and equipment
spiral-seam duct production, steel, DN 125	333413	Air purification and ventilation equipment
spiral-seam duct production, steel, DN 400	333413	Air purification and ventilation equipment
supply air inlet production, steel/SS, DN 75	333413	Air purification and ventilation equipment
switch production, toggle type	335313	Switchgear and switchboards
tanker production, for liquefied natural gas	336611	Ships and ship repair
tanker production, for liquid goods other than petroleum and liquefied natural gas	336611	Ships and ship repair
tanker production, for petroleum	336611	Ships and ship repair
television production	335210	Small electrical appliances
toner module production, laser printer, black/white	333316	Photography and photocopying equipment
toner module production, laser printer, colour	333316	Photography and photocopying equipment
tractor production, 4-wheel, agricultural	333111	Farm machinery and equipment
train production, passenger, high speed	336500	Railroad rolling stock
train production, passenger, long-distance	336500	Railroad rolling stock
train production, passenger, regional	336500	Railroad rolling stock
tram production	336500	Railroad rolling stock
transformer production, high voltage use	335311	Specialty transformers
transformer production, low voltage use	335311	Specialty transformers
transistor production, auxilliaries and energy use	334413	Semiconductors
transistor production, surface-mounted	334413	Semiconductors
transistor production, wired, big size, through-hole mounting	334413	Semiconductors
transistor production, wired, small size, through-hole mounting	334413	Semiconductors
treatment of used toner module, laser printer, black/white, recycling	333316	Photography and photocopying equipment
treatment of used toner module, laser printer, colour, recycling	333316	Photography and photocopying equipment
ultraviolet lamp production, for water desinfection	335110	Light bulbs
vacuum cleaner production	335210	Small electrical appliances
ventilation control and wiring production, central unit	333413	Air purification and ventilation equipment
ventilation control and wiring production, decentralized unit	333413	Air purification and ventilation equipment
ventilation duct production, connection piece, steel, 100x50 mm	333413	Air purification and ventilation equipment
ventilation duct production, elbow 90°, steel, 100x50 mm	333413	Air purification and ventilation equipment
ventilation duct production, steel, 100x50 mm	333413	Air purification and ventilation equipment
wafer production, fabricated, for integrated circuit	334413	Semiconductors
washing machine production	335220	Major home appliances
waste collection lorry production, 21 metric ton	336120	Heavy duty trucks
water pump production, 22kW	33399B	Hydraulic pumps, motors, cylinders and actuators
wind turbine construction, 2.3MW, precast concrete tower, onshore	333611	Turbines and turbine generator sets
wind turbine construction, 2MW, onshore	333611	Turbines and turbine generator sets
wind turbine construction, 4.5MW, onshore	333611	Turbines and turbine generator sets
wind turbine construction, 750kW, onshore	333611	Turbines and turbine generator sets
wind turbine network connection construction, 2MW, onshore	333611	Turbines and turbine generator sets
wind turbine network connection construction, 4.5MW, onshore	333611	Turbines and turbine generator sets
wind turbine network connection construction, 750kW, onshore	333611	Turbines and turbine generator sets
wood pellet factory production	33329A	Machinery for the paper, textile, food or other industries (except semiconductor machinery)
zirconium oxide to generic market for electrolyte, for solid oxide fuel cell	335911	Storage batteries

## Sheet: ecoinvent2CEEIO
ecoinvent_activity_name	CNIO_Row code	CNIO_Sector name	CNIO_Sector name_English
absorption chiller production, 100kW	34067	锅炉及原动设备	Boiler, engines and turbine
agricultural machinery production, tillage	35075	农、林、牧、渔专用机械	Cultivation, forestry, animal husbandry and fishery machinery
agricultural machinery production, unspecified	35075	农、林、牧、渔专用机械	Cultivation, forestry, animal husbandry and fishery machinery
agricultural trailer production	35075	农、林、牧、渔专用机械	Cultivation, forestry, animal husbandry and fishery machinery
air compressor production, screw-type compressor, 300kW	34070	泵、阀门、压缩机及类似机械	Pump, valve, compressor and similar machinery
air compressor production, screw-type compressor, 4kW	34070	泵、阀门、压缩机及类似机械	Pump, valve, compressor and similar machinery
air distribution terminal panel production, steel, 120 m3/h	34072	其他通用设备	Other general equipment
air filter production, central unit, 600 m3/h	34072	其他通用设备	Other general equipment
air filter production, decentralized unit, 180-250 m3/h	34072	其他通用设备	Other general equipment
air filter production, decentralized unit, 250 m3/h	34072	其他通用设备	Other general equipment
air filter production, in exhaust air valve	34072	其他通用设备	Other general equipment
air input/output unit production, heat and power co-generation unit, 160kW electrical	34067	锅炉及原动设备	Boiler, engines and turbine
aircraft production, belly-freight aircraft, long haul	37081	其他交通运输设备	Other transport machinery
aircraft production, belly-freight aircraft, medium haul	37081	其他交通运输设备	Other transport machinery
aircraft production, belly-freight aircraft, short haul	37081	其他交通运输设备	Other transport machinery
aircraft production, belly-freight aircraft, very short haul	37081	其他交通运输设备	Other transport machinery
aircraft production, dedicated freight aircraft, long haul	37081	其他交通运输设备	Other transport machinery
aircraft production, dedicated freight aircraft, medium haul	37081	其他交通运输设备	Other transport machinery
aircraft production, dedicated freight aircraft, short haul	37081	其他交通运输设备	Other transport machinery
aircraft production, dedicated freight aircraft, very short haul	37081	其他交通运输设备	Other transport machinery
aircraft production, passenger aircraft, long haul	37081	其他交通运输设备	Other transport machinery
aircraft production, passenger aircraft, medium haul	37081	其他交通运输设备	Other transport machinery
aircraft production, passenger aircraft, short haul	37081	其他交通运输设备	Other transport machinery
aircraft production, passenger aircraft, very short haul	37081	其他交通运输设备	Other transport machinery
aluminium collector foil production, for Li-ion battery	38085	电池	Battery
aluminium melting furnace production	35073	采矿、冶金、建筑专用设备	Mining, metallurgy and construction equipment
anode production, for metal electrolysis	35074	化工、木材、非金属加工专用设备	Chemical engineering, wood and non-metallic processing equipment
anode production, graphite, for Li-ion battery	38085	电池	Battery
anode production, graphite, for lithium-ion battery	38085	电池	Battery
anode production, paste, for aluminium electrolysis	38085	电池	Battery
anode production, prebake, for aluminium electrolysis	38085	电池	Battery
anode production, silicon coated graphite, NCA, for Li-ion battery	38085	电池	Battery
anode production, silicon coated graphite, NMC811, for Li-ion battery	38085	电池	Battery
assembly of generator and motor, auxilliaries and energy use, for mini CHP plant	38082	电机	Generators
assembly of generator and motor, auxilliaries and energy use, heat and power co-generation unit, 160kW electrical	38082	电机	Generators
assembly of liquid crystal display, auxilliaries and energy use	39092	电子元器件	Electronic elements and devices
auxiliary heating unit production, electric, 5kW	34072	其他通用设备	Other general equipment
backlight production, for liquid crystal display	39093	其他电子设备	Other electronic equipment
barge production	37080	船舶及相关装置	Ship building
barge tanker production	37080	船舶及相关装置	Ship building
battery cell production, Li-ion	38085	电池	Battery
battery cell production, Li-ion, NCA	38085	电池	Battery
battery cell production, Li-ion, NMC111	38085	电池	Battery
battery cell production, Li-ion, NMC811	38085	电池	Battery
battery management system production, for Li-ion battery	38085	电池	Battery
battery module packaging production, Li-ion	38085	电池	Battery
battery production, lead acid, rechargeable, stationary	38085	电池	Battery
battery production, Li-ion, NMC111, rechargeable, prismatic	38085	电池	Battery
battery production, Li-ion, rechargeable, prismatic	38085	电池	Battery
battery production, NaCl, rechargeable	38085	电池	Battery
battery production, NCA, Li-ion, rechargeable, prismatic	38085	电池	Battery
battery production, NiMH, rechargeable, prismatic	38085	电池	Battery
battery production, NMC811, Li-ion, rechargeable, prismatic	38085	电池	Battery
battery separator production	38085	电池	Battery
bicycle production	37081	其他交通运输设备	Other transport machinery
blast furnace production	35073	采矿、冶金、建筑专用设备	Mining, metallurgy and construction equipment
blast oxygen furnace converter production	35073	采矿、冶金、建筑专用设备	Mining, metallurgy and construction equipment
blower and heat exchange unit production, Avent E 97	34070	泵、阀门、压缩机及类似机械	Pump, valve, compressor and similar machinery
blower and heat exchange unit production, central, 600-1200 m3/h	34070	泵、阀门、压缩机及类似机械	Pump, valve, compressor and similar machinery
blower and heat exchange unit production, decentralized, 180-250 m3/h	34070	泵、阀门、压缩机及类似机械	Pump, valve, compressor and similar machinery
blower and heat exchange unit production, GE 250 RH	34070	泵、阀门、压缩机及类似机械	Pump, valve, compressor and similar machinery
blower and heat exchange unit production, KWL 250	34070	泵、阀门、压缩机及类似机械	Pump, valve, compressor and similar machinery
blower and heat exchange unit production, KWLC 1200	34070	泵、阀门、压缩机及类似机械	Pump, valve, compressor and similar machinery
blower and heat exchange unit production, Storkair G 90	34070	泵、阀门、压缩机及类似机械	Pump, valve, compressor and similar machinery
blower and heat exchange unit production, Twl-700	34070	泵、阀门、压缩机及类似机械	Pump, valve, compressor and similar machinery
borehole heat exchanger production, 150m	34070	泵、阀门、压缩机及类似机械	Pump, valve, compressor and similar machinery
building machine production	35073	采矿、冶金、建筑专用设备	Mining, metallurgy and construction equipment
bulk carrier production, for dry goods	37080	船舶及相关装置	Ship building
bus production	36077	汽车整车	Automobile vehicle
cable production, connector for computer, without plugs	38084	电线、电缆、光缆及电工器材	Cable and electrical materials
cable production, data cable in infrastructure	38084	电线、电缆、光缆及电工器材	Cable and electrical materials
cable production, network cable, category 5, without plugs	38084	电线、电缆、光缆及电工器材	Cable and electrical materials
cable production, printer cable, without plugs	38084	电线、电缆、光缆及电工器材	Cable and electrical materials
cable production, ribbon cable, 20-pin, with plugs	38084	电线、电缆、光缆及电工器材	Cable and electrical materials
cable production, three-conductor cable	38084	电线、电缆、光缆及电工器材	Cable and electrical materials
cable production, unspecified	38084	电线、电缆、光缆及电工器材	Cable and electrical materials
cable yarder production, trailer-mounted	35075	农、林、牧、渔专用机械	Cultivation, forestry, animal husbandry and fishery machinery
cable yarder production, truck-mounted	35075	农、林、牧、渔专用机械	Cultivation, forestry, animal husbandry and fishery machinery
cable yarder with sled winch production	35075	农、林、牧、渔专用机械	Cultivation, forestry, animal husbandry and fishery machinery
capacitor production, auxilliaries and energy use	39092	电子元器件	Electronic elements and devices
capacitor production, electrolyte type, < 2cm height	39092	电子元器件	Electronic elements and devices
capacitor production, electrolyte type, > 2cm height	39092	电子元器件	Electronic elements and devices
capacitor production, film type, for through-hole mounting	39092	电子元器件	Electronic elements and devices
capacitor production, for surface-mounting	39092	电子元器件	Electronic elements and devices
capacitor production, tantalum-, for through-hole mounting	39092	电子元器件	Electronic elements and devices
catalytic converter production, oxidation, 20 litre	36078	汽车零部件及配件	Auto parts and accessories
catalytic converter production, selective catalytic reduction, 200 litre	36078	汽车零部件及配件	Auto parts and accessories
catalytic converter production, three-way, 19.1l	36078	汽车零部件及配件	Auto parts and accessories
catalytic converter production, three-way, mini CHP plant	36078	汽车零部件及配件	Auto parts and accessories
cathode production, for aluminium electrolysis	35074	化工、木材、非金属加工专用设备	Chemical engineering, wood and non-metallic processing equipment
cathode production, LiMn2O4, for lithium-ion battery	38085	电池	Battery
cathode production, NCA, for Li-ion battery	38085	电池	Battery
cathode production, NMC111, for Li-ion battery	38085	电池	Battery
cathode production, NMC811, for Li-ion battery	38085	电池	Battery
cathode-ray tube production, cathode ray tube display	39091	视听设备	Audio-visual equipment
charger production, for electric passenger car	38087	其他电气机械和器材	Other electric machinery and equipment
charger production, for electric scooter	38087	其他电气机械和器材	Other electric machinery and equipment
chassis production, internet access equipment	39089	通信设备	Communication equipment
chipper production, mobile, diesel	35074	化工、木材、非金属加工专用设备	Chemical engineering, wood and non-metallic processing equipment
chipper production, stationary, electric	35074	化工、木材、非金属加工专用设备	Chemical engineering, wood and non-metallic processing equipment
coal stove production, 5-15kW	34067	锅炉及原动设备	Boiler, engines and turbine
coffee maker production	38086	家用器具	Household appliances
compact fluorescent lamp production	38087	其他电气机械和器材	Other electric machinery and equipment
computer production, desktop, without screen	39088	计算机	Computer
computer production, laptop	39088	计算机	Computer
construction work, heat and power co-generation unit, 160kW electrical	34067	锅炉及原动设备	Boiler, engines and turbine
consumer electronics production, mobile device, smartphone	39089	通信设备	Communication equipment
consumer electronics production, mobile device, tablet	39089	通信设备	Communication equipment
container ship production	37080	船舶及相关装置	Ship building
control cabinet production, heat and power co-generation unit, 160kW electrical	34067	锅炉及原动设备	Boiler, engines and turbine
controller production, for electric scooter	38087	其他电气机械和器材	Other electric machinery and equipment
converter production, for electric passenger car	38087	其他电气机械和器材	Other electric machinery and equipment
conveyor belt production	34069	物料搬运设备	Material handling equipment
cookstove production, gas or electric	38086	家用器具	Household appliances
copper collector foil production, for Li-ion battery	38085	电池	Battery
diesel-electric generating set production 18.5kW	38082	电机	Generators
diesel-electric generating set production, 10MW	38082	电机	Generators
diode production, auxilliaries and energy use	39092	电子元器件	Electronic elements and devices
diode production, glass-, for surface-mounting	39092	电子元器件	Electronic elements and devices
diode production, glass-, for through-hole mounting	39092	电子元器件	Electronic elements and devices
dishwasher production	38086	家用器具	Household appliances
disk drive production, CD/DVD, ROM, for desktop computer	39088	计算机	Computer
disk drive production, CD/DVD, ROM, for laptop computer	39088	计算机	Computer
display production, cathode ray tube, 17 inches	39091	视听设备	Audio-visual equipment
display production, liquid crystal, 17 inches	39091	视听设备	Audio-visual equipment
dryer production	38086	家用器具	Household appliances
dust collector production, electrostatic precipitator, for domestic use	38086	家用器具	Household appliances
dust collector production, electrostatic precipitator, for industrial use	34072	其他通用设备	Other general equipment
dust collector production, multicyclone	34072	其他通用设备	Other general equipment
electric arc furnace converter construction	35073	采矿、冶金、建筑专用设备	Mining, metallurgy and construction equipment
electric bicycle production	37081	其他交通运输设备	Other transport machinery
electric connector production, peripheral component interconnect buss	38087	其他电气机械和器材	Other electric machinery and equipment
electric connector production, peripheral type buss	38087	其他电气机械和器材	Other electric machinery and equipment
electric connector production, wire clamp	38087	其他电气机械和器材	Other electric machinery and equipment
electric kettle production	38086	家用器具	Household appliances
electric motor production, for electric scooter	38082	电机	Generators
electric motor production, vehicle	38082	电机	Generators
electric motor production, vehicle (electric powertrain)	38082	电机	Generators
electric parts production, heat and power co-generation unit, 160kW electrical	38082	电机	Generators
electric parts production, mini CHP plant	38082	电机	Generators
electric scooter production, without battery	37081	其他交通运输设备	Other transport machinery
electrode production, negative, LiC6	38085	电池	Battery
electrode production, negative, Ni	38085	电池	Battery
electrode production, positive, LaNi5	38085	电池	Battery
electron gun production, for cathode ray tube display	38087	其他电气机械和器材	Other electric machinery and equipment
electronic component machinery production, unspecified	35076	其他专用设备	Other special equipment
electronic component production, active, unspecified	39092	电子元器件	Electronic elements and devices
electronic component production, passive, mobile, earpiece and speaker	39092	电子元器件	Electronic elements and devices
electronic component production, passive, unspecified	39092	电子元器件	Electronic elements and devices
electronics production, for control units	39092	电子元器件	Electronic elements and devices
elevator production, hydraulic	34069	物料搬运设备	Material handling equipment
energy requirement for assembly of heat and power co-generation unit, 160kW electrical	38082	电机	Generators
energy wood harvester production	35075	农、林、牧、渔专用机械	Cultivation, forestry, animal husbandry and fishery machinery
evacuated tube collector production	35076	其他专用设备	Other special equipment
exhaust air outlet production, steel/aluminium, 85x365 mm	34072	其他通用设备	Other general equipment
exhaust air roof hood production, steel, DN 400	34072	其他通用设备	Other general equipment
exhaust air valve production, in-wall housing, plastic/steel, DN 125	34072	其他通用设备	Other general equipment
fan production, for power supply unit, desktop computer	39088	计算机	Computer
ferry production	37080	船舶及相关装置	Ship building
flat plate solar collector production, Cu absorber	35074	化工、木材、非金属加工专用设备	Chemical engineering, wood and non-metallic processing equipment
flexible duct production, aluminium/PET, DN of 125	34072	其他通用设备	Other general equipment
forestry harvester production	35075	农、林、牧、渔专用机械	Cultivation, forestry, animal husbandry and fishery machinery
forwarder production	35075	农、林、牧、渔专用机械	Cultivation, forestry, animal husbandry and fishery machinery
forwarder production, with terrain chipper	35075	农、林、牧、渔专用机械	Cultivation, forestry, animal husbandry and fishery machinery
fuel cell production, polymer electrolyte membrane, 2kW electrical, future	38085	电池	Battery
fuel cell production, solid oxide, 125kW electrical, future	38085	电池	Battery
fuel cell production, solid oxide, with micro gas turbine, 180kW electrical, future	38085	电池	Battery
fuel cell production, stack polymer electrolyte membrane, 2kW electrical, future	38085	电池	Battery
fuel cell production, stack solid oxide, 125kW electrical, future	38085	电池	Battery
furnace production, logs, 30kW	34067	锅炉及原动设备	Boiler, engines and turbine
furnace production, logs, 6kW	34067	锅炉及原动设备	Boiler, engines and turbine
furnace production, logs, average storage area, 100kW	34067	锅炉及原动设备	Boiler, engines and turbine
furnace production, logs, average storage area, 30kW	34067	锅炉及原动设备	Boiler, engines and turbine
furnace production, logs, average storage area, 6kW	34067	锅炉及原动设备	Boiler, engines and turbine
furnace production, logs, hardwood storage area, 100kW	34067	锅炉及原动设备	Boiler, engines and turbine
furnace production, logs, hardwood storage area, 30kW	34067	锅炉及原动设备	Boiler, engines and turbine
furnace production, logs, hardwood storage area, 6kW	34067	锅炉及原动设备	Boiler, engines and turbine
furnace production, logs, softwood storage area, 100kW	34067	锅炉及原动设备	Boiler, engines and turbine
furnace production, logs, softwood storage area, 30kW	34067	锅炉及原动设备	Boiler, engines and turbine
furnace production, logs, softwood storage area, 6kW	34067	锅炉及原动设备	Boiler, engines and turbine
furnace production, pellet, 15kW	34067	锅炉及原动设备	Boiler, engines and turbine
furnace production, pellet, 50kW	34067	锅炉及原动设备	Boiler, engines and turbine
furnace production, pellets, 25kW	34067	锅炉及原动设备	Boiler, engines and turbine
furnace production, pellets, 9kW	34067	锅炉及原动设备	Boiler, engines and turbine
furnace production, pellets, with silo, 300kW	34067	锅炉及原动设备	Boiler, engines and turbine
furnace production, wood chips, average storage area, 1000kW	34067	锅炉及原动设备	Boiler, engines and turbine
furnace production, wood chips, average storage area, 300kW	34067	锅炉及原动设备	Boiler, engines and turbine
furnace production, wood chips, average storage area, 50kW	34067	锅炉及原动设备	Boiler, engines and turbine
furnace production, wood chips, hardwood storage area, 1000kW	34067	锅炉及原动设备	Boiler, engines and turbine
furnace production, wood chips, hardwood storage area, 300kW	34067	锅炉及原动设备	Boiler, engines and turbine
furnace production, wood chips, hardwood storage area, 50kW	34067	锅炉及原动设备	Boiler, engines and turbine
furnace production, wood chips, softwood storage area, 1000kW	34067	锅炉及原动设备	Boiler, engines and turbine
furnace production, wood chips, softwood storage area, 300kW	34067	锅炉及原动设备	Boiler, engines and turbine
furnace production, wood chips, softwood storage area, 50kW	34067	锅炉及原动设备	Boiler, engines and turbine
furnace production, wood chips, with silo, 1000kW	34067	锅炉及原动设备	Boiler, engines and turbine
furnace production, wood chips, with silo, 300kW	34067	锅炉及原动设备	Boiler, engines and turbine
furnace production, wood chips, with silo, 5000kW	34067	锅炉及原动设备	Boiler, engines and turbine
furnace production, wood chips, with silo, 50kW	34067	锅炉及原动设备	Boiler, engines and turbine
furniture production, wooden	21036	家具	Furniture
gas boiler production	34067	锅炉及原动设备	Boiler, engines and turbine
gas motor production, 206kW	34067	锅炉及原动设备	Boiler, engines and turbine
gas motor production, mini CHP plant	34067	锅炉及原动设备	Boiler, engines and turbine
gas turbine construction, 10MW electrical	34067	锅炉及原动设备	Boiler, engines and turbine
gas turbine construction, 80MW electrical, for compressed air energy storage	34067	锅炉及原动设备	Boiler, engines and turbine
generator production, 200kW electrical	38082	电机	Generators
generator production, mini CHP plant	38082	电机	Generators
glider production, electric scooter	36078	汽车零部件及配件	Auto parts and accessories
glider production, passenger car	36078	汽车零部件及配件	Auto parts and accessories
goods wagon production	37079	铁路运输和城市轨道交通设备	Railroad transport equipment
hair dryer production	38086	家用器具	Household appliances
hard disk drive production, for desktop computer	39088	计算机	Computer
hard disk drive production, for laptop computer	39088	计算机	Computer
harvester production	35075	农、林、牧、渔专用机械	Cultivation, forestry, animal husbandry and fishery machinery
heat distribution equipment production, hydronic radiant floor heating, 150m2	34072	其他通用设备	Other general equipment
heat pump production, 30kW	34072	其他通用设备	Other general equipment
heat pump production, brine-water, 10kW	34072	其他通用设备	Other general equipment
heat pump production, diffusion absorption, 4kW, future	34072	其他通用设备	Other general equipment
heat pump production, for mini CHP plant	34072	其他通用设备	Other general equipment
heat pump production, heat and power co-generation unit, 160kW electrical	34072	其他通用设备	Other general equipment
helicopter production	37081	其他交通运输设备	Other transport machinery
high voltage system production, for Li-ion battery	38085	电池	Battery
hydraulic digger production	35073	采矿、冶金、建筑专用设备	Mining, metallurgy and construction equipment
inductor production, auxilliaries and energy use	39092	电子元器件	Electronic elements and devices
inductor production, low value multilayer chip	39092	电子元器件	Electronic elements and devices
inductor production, miniature radio frequency chip	39092	电子元器件	Electronic elements and devices
inductor production, ring core choke type	39092	电子元器件	Electronic elements and devices
industrial furnace production, 1MW, oil	35073	采矿、冶金、建筑专用设备	Mining, metallurgy and construction equipment
industrial furnace production, coal, 1-10MW	35073	采矿、冶金、建筑专用设备	Mining, metallurgy and construction equipment
industrial furnace production, natural gas	35073	采矿、冶金、建筑专用设备	Mining, metallurgy and construction equipment
industrial machine production, heavy, unspecified	35073	采矿、冶金、建筑专用设备	Mining, metallurgy and construction equipment
insulated gate bipolar transistor production, for electric vehicle applications	39092	电子元器件	Electronic elements and devices
insulation spiral-seam duct production, rockwool, DN 400, 30 mm	34072	其他通用设备	Other general equipment
integrated battery interface system production, for Li-ion battery	38085	电池	Battery
integrated circuit production, logic type	39092	电子元器件	Electronic elements and devices
integrated circuit production, memory type	39092	电子元器件	Electronic elements and devices
intermodal shipping container production, 20-foot	36077	汽车整车	Automobile vehicle
intermodal shipping container production, 40-foot	36077	汽车整车	Automobile vehicle
intermodal shipping container production, 40-foot, high-cube	36077	汽车整车	Automobile vehicle
intermodal shipping container production, 45-foot, high-cube	36077	汽车整车	Automobile vehicle
internal combustion engine production, passenger car	36078	汽车零部件及配件	Auto parts and accessories
internet access equipment production	39089	通信设备	Communication equipment
inverter production, 0.5kW	38087	其他电气机械和器材	Other electric machinery and equipment
inverter production, 2.5kW	38087	其他电气机械和器材	Other electric machinery and equipment
inverter production, 500kW	38087	其他电气机械和器材	Other electric machinery and equipment
inverter production, for electric passenger car	38087	其他电气机械和器材	Other electric machinery and equipment
keyboard production	34071	文化、办公用机械	Cultural and office equipment
light commercial vehicle production	36077	汽车整车	Automobile vehicle
light emitting diode production	39092	电子元器件	Electronic elements and devices
liquid crystal display production, minor components, auxilliaries and assembly effort	39091	视听设备	Audio-visual equipment
liquid crystal display production, unmounted	39091	视听设备	Audio-visual equipment
liquid crystal display production, unmounted, mobile device	39091	视听设备	Audio-visual equipment
liquid manure tank trailer production	36077	汽车整车	Automobile vehicle
locomotive production	37079	铁路运输和城市轨道交通设备	Railroad transport equipment
lorry production, 16 metric ton	36077	汽车整车	Automobile vehicle
lorry production, 28 metric ton	36077	汽车整车	Automobile vehicle
lorry production, 40 metric ton	36077	汽车整车	Automobile vehicle
lorry production, with refrigeration machine, carbon dioxide, liquid as refrigerant, 16 metric ton	36077	汽车整车	Automobile vehicle
lorry production, with refrigeration machine, R134a as refrigerant, 16 metric ton	36077	汽车整车	Automobile vehicle
low voltage system production, for Li-ion battery	38085	电池	Battery
marine engine construction	37080	船舶及相关装置	Ship building
mattress production, pocket spring	21036	家具	Furniture
mattress production, polyurethane foam	21036	家具	Furniture
metal working machine production, unspecified	34068	金属加工机械	Metalworking machinery
micro gas turbine production, 100kW electrical	34067	锅炉及原动设备	Boiler, engines and turbine
microwave oven production	38086	家用器具	Household appliances
mini CHP plant production, components for electricity only	38082	电机	Generators
mini CHP plant production, components for heat only	34067	锅炉及原动设备	Boiler, engines and turbine
motor scooter production	37081	其他交通运输设备	Other transport machinery
mounting, surface mount technology, Pb-containing solder	39092	电子元器件	Electronic elements and devices
mounting, surface mount technology, Pb-free solder	39092	电子元器件	Electronic elements and devices
mounting, through-hole technology, Pb-containing solder	39092	电子元器件	Electronic elements and devices
mounting, through-hole technology, Pb-free solder	39092	电子元器件	Electronic elements and devices
multi-Si wafer production	39092	电子元器件	Electronic elements and devices
multi-Si wafer production, ribbon	39092	电子元器件	Electronic elements and devices
non-ferrous metal smelter production	35073	采矿、冶金、建筑专用设备	Mining, metallurgy and construction equipment
offshore platform production, natural gas	37080	船舶及相关装置	Ship building
offshore platform production, petroleum	37080	船舶及相关装置	Ship building
oil boiler production, 100kW	34067	锅炉及原动设备	Boiler, engines and turbine
oil boiler production, 10kW	34067	锅炉及原动设备	Boiler, engines and turbine
outside air intake production, stainless steel, DN 370	34072	其他通用设备	Other general equipment
paper machine production	35076	其他专用设备	Other special equipment
passenger car production, diesel	36077	汽车整车	Automobile vehicle
passenger car production, electric, without battery	36077	汽车整车	Automobile vehicle
passenger car production, petrol/natural gas	36077	汽车整车	Automobile vehicle
photovoltaic cell production, multi-Si wafer	39092	电子元器件	Electronic elements and devices
photovoltaic cell production, ribbon-Si	39092	电子元器件	Electronic elements and devices
photovoltaic cell production, single-Si wafer	39092	电子元器件	Electronic elements and devices
photovoltaic laminate production, a-Si	39092	电子元器件	Electronic elements and devices
photovoltaic laminate production, CdTe	39092	电子元器件	Electronic elements and devices
photovoltaic laminate production, CIS	39092	电子元器件	Electronic elements and devices
photovoltaic laminate production, multi-Si wafer	39092	电子元器件	Electronic elements and devices
photovoltaic laminate production, ribbon-Si	39092	电子元器件	Electronic elements and devices
photovoltaic laminate production, single-Si wafer	39092	电子元器件	Electronic elements and devices
photovoltaic panel production, a-Si	39092	电子元器件	Electronic elements and devices
photovoltaic panel production, CIS	39092	电子元器件	Electronic elements and devices
photovoltaic panel production, multi-Si wafer	39092	电子元器件	Electronic elements and devices
photovoltaic panel production, ribbon-Si	39092	电子元器件	Electronic elements and devices
photovoltaic panel production, single-Si wafer	39092	电子元器件	Electronic elements and devices
planing mill production	34068	金属加工机械	Metalworking machinery
plug production, inlet and outlet, for computer cable	39092	电子元器件	Electronic elements and devices
plug production, inlet and outlet, for network cable	39092	电子元器件	Electronic elements and devices
plug production, inlet and outlet, for printer cable	39092	电子元器件	Electronic elements and devices
pointing device production, optical mouse, with cable	34071	文化、办公用机械	Cultural and office equipment
polarizer, liquid crystals and colour filters production, for liquid crystal display	39093	其他电子设备	Other electronic equipment
polyethylene pipe production, corrugated, DN 75	34072	其他通用设备	Other general equipment
polyethylene pipe production, DN 200, SDR 41	34072	其他通用设备	Other general equipment
potentiometer production, unspecified	39092	电子元器件	Electronic elements and devices
power adapter production, for laptop	39093	其他电子设备	Other electronic equipment
power adapter production, for smartphone	39093	其他电子设备	Other electronic equipment
power distribution unit production, for electric passenger car	38087	其他电气机械和器材	Other electric machinery and equipment
power saw production, with catalytic converter	34072	其他通用设备	Other general equipment
power saw production, without catalytic converter	34072	其他通用设备	Other general equipment
power supply unit production, for desktop computer	39093	其他电子设备	Other electronic equipment
powertrain production, for electric passenger car	38087	其他电气机械和器材	Other electric machinery and equipment
powertrain production, for electric scooter	38087	其他电气机械和器材	Other electric machinery and equipment
printed wiring board production, for power supply unit, desktop computer, Pb containing	39092	电子元器件	Electronic elements and devices
printed wiring board production, for power supply unit, desktop computer, Pb free	39092	电子元器件	Electronic elements and devices
printed wiring board production, for surface mounting, Pb containing surface	39092	电子元器件	Electronic elements and devices
printed wiring board production, for surface mounting, Pb free surface	39092	电子元器件	Electronic elements and devices
printed wiring board production, for through-hole mounting, Pb containing surface	39092	电子元器件	Electronic elements and devices
printed wiring board production, for through-hole mounting, Pb free surface	39092	电子元器件	Electronic elements and devices
printed wiring board production, mounted mainboard, desktop computer, Pb containing	39092	电子元器件	Electronic elements and devices
printed wiring board production, mounted mainboard, desktop computer, Pb free	39092	电子元器件	Electronic elements and devices
printed wiring board production, mounted mainboard, laptop computer, Pb containing	39092	电子元器件	Electronic elements and devices
printed wiring board production, mounted mainboard, laptop computer, Pb free	39092	电子元器件	Electronic elements and devices
printed wiring board production, mounted mainboard, mobile device, double-sided, Pb free	39092	电子元器件	Electronic elements and devices
printed wiring board production, surface mounted, unspecified, Pb containing	39092	电子元器件	Electronic elements and devices
printed wiring board production, surface mounted, unspecified, Pb free	39092	电子元器件	Electronic elements and devices
printed wiring board production, through-hole mounted, unspecified, Pb containing	39092	电子元器件	Electronic elements and devices
printed wiring board production, through-hole mounted, unspecified, Pb free	39092	电子元器件	Electronic elements and devices
printer production, laser, black/white	34071	文化、办公用机械	Cultural and office equipment
printer production, laser, colour	34071	文化、办公用机械	Cultural and office equipment
pump production, 40W	34070	泵、阀门、压缩机及类似机械	Pump, valve, compressor and similar machinery
reefer production, intermodal shipping container, 40-foot, high-cube, carbon dioxide, liquid as refrigerant	37081	其他交通运输设备	Other transport machinery
reefer production, intermodal shipping container, 40-foot, high-cube, R134a as refrigerant	37081	其他交通运输设备	Other transport machinery
refrigeration machine production, carbon dioxide, liquid as refrigerant	34072	其他通用设备	Other general equipment
refrigeration machine production, R134a as refrigerant	34072	其他通用设备	Other general equipment
refrigerator production	38086	家用器具	Household appliances
resistor production, auxilliaries and energy use	39092	电子元器件	Electronic elements and devices
resistor production, metal film type, through-hole mounting	39092	电子元器件	Electronic elements and devices
resistor production, surface-mounted	39092	电子元器件	Electronic elements and devices
resistor production, wirewound, through-hole mounting	39092	电子元器件	Electronic elements and devices
rock crushing	35073	采矿、冶金、建筑专用设备	Mining, metallurgy and construction equipment
rolling mill production	34068	金属加工机械	Metalworking machinery
room-connecting overflow element production, steel, approx. 40 m3/h	34072	其他通用设备	Other general equipment
router, internet	39089	通信设备	Communication equipment
scandium oxide to generic market for electrolyte, for solid oxide fuel cell	38085	电池	Battery
silencer production, steel, DN 125	34072	其他通用设备	Other general equipment
silencer production, steel, DN 315, 50 mm	34072	其他通用设备	Other general equipment
single-Si wafer production, for electronics	39092	电子元器件	Electronic elements and devices
single-Si wafer production, photovoltaic	39092	电子元器件	Electronic elements and devices
skidder production	35075	农、林、牧、渔专用机械	Cultivation, forestry, animal husbandry and fishery machinery
spiral-seam duct production, steel, DN 125	34072	其他通用设备	Other general equipment
spiral-seam duct production, steel, DN 400	34072	其他通用设备	Other general equipment
supply air inlet production, steel/SS, DN 75	34072	其他通用设备	Other general equipment
switch production, toggle type	39092	电子元器件	Electronic elements and devices
tanker production, for liquefied natural gas	37080	船舶及相关装置	Ship building
tanker production, for liquid goods other than petroleum and liquefied natural gas	37080	船舶及相关装置	Ship building
tanker production, for petroleum	37080	船舶及相关装置	Ship building
television production	38086	家用器具	Household appliances
toner module production, laser printer, black/white	34071	文化、办公用机械	Cultural and office equipment
toner module production, laser printer, colour	34071	文化、办公用机械	Cultural and office equipment
tractor production, 4-wheel, agricultural	35075	农、林、牧、渔专用机械	Cultivation, forestry, animal husbandry and fishery machinery
train production, passenger, high speed	37079	铁路运输和城市轨道交通设备	Railroad transport equipment
train production, passenger, long-distance	37079	铁路运输和城市轨道交通设备	Railroad transport equipment
train production, passenger, regional	37079	铁路运输和城市轨道交通设备	Railroad transport equipment
tram production	37079	铁路运输和城市轨道交通设备	Railroad transport equipment
transformer production, high voltage use	38083	输配电及控制设备	Power transmission, distribution and control equipment
transformer production, low voltage use	38083	输配电及控制设备	Power transmission, distribution and control equipment
transistor production, auxilliaries and energy use	39092	电子元器件	Electronic elements and devices
transistor production, surface-mounted	39092	电子元器件	Electronic elements and devices
transistor production, wired, big size, through-hole mounting	39092	电子元器件	Electronic elements and devices
transistor production, wired, small size, through-hole mounting	39092	电子元器件	Electronic elements and devices
treatment of used toner module, laser printer, black/white, recycling	34071	文化、办公用机械	Cultural and office equipment
treatment of used toner module, laser printer, colour, recycling	34071	文化、办公用机械	Cultural and office equipment
ultraviolet lamp production, for water desinfection	38087	其他电气机械和器材	Other electric machinery and equipment
vacuum cleaner production	38086	家用器具	Household appliances
ventilation control and wiring production, central unit	34072	其他通用设备	Other general equipment
ventilation control and wiring production, decentralized unit	34072	其他通用设备	Other general equipment
ventilation duct production, connection piece, steel, 100x50 mm	34072	其他通用设备	Other general equipment
ventilation duct production, elbow 90°, steel, 100x50 mm	34072	其他通用设备	Other general equipment
ventilation duct production, steel, 100x50 mm	34072	其他通用设备	Other general equipment
wafer production, fabricated, for integrated circuit	39092	电子元器件	Electronic elements and devices
washing machine production	38086	家用器具	Household appliances
waste collection lorry production, 21 metric ton	36077	汽车整车	Automobile vehicle
water pump production, 22kW	34070	泵、阀门、压缩机及类似机械	Pump, valve, compressor and similar machinery
wind turbine construction, 2.3MW, precast concrete tower, onshore	34067	锅炉及原动设备	Boiler, engines and turbine
wind turbine construction, 2MW, onshore	34067	锅炉及原动设备	Boiler, engines and turbine
wind turbine construction, 4.5MW, onshore	34067	锅炉及原动设备	Boiler, engines and turbine
wind turbine construction, 750kW, onshore	34067	锅炉及原动设备	Boiler, engines and turbine
wind turbine network connection construction, 2MW, onshore	34067	锅炉及原动设备	Boiler, engines and turbine
wind turbine network connection construction, 4.5MW, onshore	34067	锅炉及原动设备	Boiler, engines and turbine
wind turbine network connection construction, 750kW, onshore	34067	锅炉及原动设备	Boiler, engines and turbine
wood pellet factory production	35076	其他专用设备	Other special equipment
zirconium oxide to generic market for electrolyte, for solid oxide fuel cell	38085	电池	Battery

## Sheet: ecoinvent2KRIO
ecoinvent_activity_name	KRIO_Row code	KRIO_Sector name	KRIO_Sector name_English
absorption chiller production, 100kW	3851	공기조절장치 및 냉장냉동 장비	Air conditioners and refrigeration equipment
agricultural machinery production, tillage	3911	농업용 기계	Agricultural machinery
agricultural machinery production, unspecified	3911	농업용 기계	Agricultural machinery
agricultural trailer production	3911	농업용 기계	Agricultural machinery
air compressor production, screw-type compressor, 300kW	3820	펌프 및 압축기	Pumps and compressors
air compressor production, screw-type compressor, 4kW	3820	펌프 및 압축기	Pumps and compressors
air distribution terminal panel production, steel, 120 m3/h	3899	기타 일반목적용 기계	Other general-purpose machinery
air filter production, central unit, 600 m3/h	3852	공기 및 액체 여과기	Air and liquid filters
air filter production, decentralized unit, 180-250 m3/h	3852	공기 및 액체 여과기	Air and liquid filters
air filter production, decentralized unit, 250 m3/h	3852	공기 및 액체 여과기	Air and liquid filters
air filter production, in exhaust air valve	3852	공기 및 액체 여과기	Air and liquid filters
air input/output unit production, heat and power co-generation unit, 160kW electrical	3851	공기조절장치 및 냉장냉동 장비	Air conditioners and refrigeration equipment
aircraft production, belly-freight aircraft, long haul	4220	항공기	Aircraft
aircraft production, belly-freight aircraft, medium haul	4220	항공기	Aircraft
aircraft production, belly-freight aircraft, short haul	4220	항공기	Aircraft
aircraft production, belly-freight aircraft, very short haul	4220	항공기	Aircraft
aircraft production, dedicated freight aircraft, long haul	4220	항공기	Aircraft
aircraft production, dedicated freight aircraft, medium haul	4220	항공기	Aircraft
aircraft production, dedicated freight aircraft, short haul	4220	항공기	Aircraft
aircraft production, dedicated freight aircraft, very short haul	4220	항공기	Aircraft
aircraft production, passenger aircraft, long haul	4220	항공기	Aircraft
aircraft production, passenger aircraft, medium haul	4220	항공기	Aircraft
aircraft production, passenger aircraft, short haul	4220	항공기	Aircraft
aircraft production, passenger aircraft, very short haul	4220	항공기	Aircraft
aluminium collector foil production, for Li-ion battery	3730	전지	Batteries
aluminium melting furnace production	3920	금속가공용 기계	Metal processing machinery
anode production, for metal electrolysis	3799	기타 전기장비	Other electrical equipment
anode production, graphite, for Li-ion battery	3730	전지	Batteries
anode production, graphite, for lithium-ion battery	3730	전지	Batteries
anode production, paste, for aluminium electrolysis	3730	전지	Batteries
anode production, prebake, for aluminium electrolysis	3730	전지	Batteries
anode production, silicon coated graphite, NCA, for Li-ion battery	3730	전지	Batteries
anode production, silicon coated graphite, NMC811, for Li-ion battery	3730	전지	Batteries
assembly of generator and motor, auxilliaries and energy use, for mini CHP plant	3710	발전기 및 전동기	Generators and electric motors
assembly of generator and motor, auxilliaries and energy use, heat and power co-generation unit, 160kW electrical	3710	발전기 및 전동기	Generators and electric motors
assembly of liquid crystal display, auxilliaries and energy use	3201	LCD 평판 디스플레이	LCD flat displays
auxiliary heating unit production, electric, 5kW	3752	주방용 및 난방용 전기기기	Kitchen and heating electrical appliances
backlight production, for liquid crystal display	3201	LCD 평판 디스플레이	LCD flat displays
barge production	4101	강철제 선박	Steel ships
barge tanker production	4101	강철제 선박	Steel ships
battery cell production, Li-ion	3730	전지	Batteries
battery cell production, Li-ion, NCA	3730	전지	Batteries
battery cell production, Li-ion, NMC111	3730	전지	Batteries
battery cell production, Li-ion, NMC811	3730	전지	Batteries
battery management system production, for Li-ion battery	3730	전지	Batteries
battery module packaging production, Li-ion	3730	전지	Batteries
battery production, lead acid, rechargeable, stationary	3730	전지	Batteries
battery production, Li-ion, NMC111, rechargeable, prismatic	3730	전지	Batteries
battery production, Li-ion, rechargeable, prismatic	3730	전지	Batteries
battery production, NaCl, rechargeable	3730	전지	Batteries
battery production, NCA, Li-ion, rechargeable, prismatic	3730	전지	Batteries
battery production, NiMH, rechargeable, prismatic	3730	전지	Batteries
battery production, NMC811, Li-ion, rechargeable, prismatic	3730	전지	Batteries
battery separator production	3730	전지	Batteries
bicycle production	4299	기타 운수장비	Other transportation equipment
blast furnace production	3912	건설 및 광물처리기계	Construction and mineral processing machinery
blast oxygen furnace converter production	3912	건설 및 광물처리기계	Construction and mineral processing machinery
blower and heat exchange unit production, Avent E 97	3851	공기조절장치 및 냉장냉동 장비	Air conditioners and refrigeration equipment
blower and heat exchange unit production, central, 600-1200 m3/h	3851	공기조절장치 및 냉장냉동 장비	Air conditioners and refrigeration equipment
blower and heat exchange unit production, decentralized, 180-250 m3/h	3851	공기조절장치 및 냉장냉동 장비	Air conditioners and refrigeration equipment
blower and heat exchange unit production, GE 250 RH	3851	공기조절장치 및 냉장냉동 장비	Air conditioners and refrigeration equipment
blower and heat exchange unit production, KWL 250	3851	공기조절장치 및 냉장냉동 장비	Air conditioners and refrigeration equipment
blower and heat exchange unit production, KWLC 1200	3851	공기조절장치 및 냉장냉동 장비	Air conditioners and refrigeration equipment
blower and heat exchange unit production, Storkair G 90	3851	공기조절장치 및 냉장냉동 장비	Air conditioners and refrigeration equipment
blower and heat exchange unit production, Twl-700	3851	공기조절장치 및 냉장냉동 장비	Air conditioners and refrigeration equipment
borehole heat exchanger production, 150m	3851	공기조절장치 및 냉장냉동 장비	Air conditioners and refrigeration equipment
building machine production	3912	건설 및 광물처리기계	Construction and mineral processing machinery
bulk carrier production, for dry goods	4101	강철제 선박	Steel ships
bus production	4012	버스	Buses
cable production, connector for computer, without plugs	3740	전선 및 케이블	Cables and wires
cable production, data cable in infrastructure	3740	전선 및 케이블	Cables and wires
cable production, network cable, category 5, without plugs	3740	전선 및 케이블	Cables and wires
cable production, printer cable, without plugs	3740	전선 및 케이블	Cables and wires
cable production, ribbon cable, 20-pin, with plugs	3740	전선 및 케이블	Cables and wires
cable production, three-conductor cable	3740	전선 및 케이블	Cables and wires
cable production, unspecified	3740	전선 및 케이블	Cables and wires
cable yarder production, trailer-mounted	3911	농업용 기계	Agricultural machinery
cable yarder production, truck-mounted	3911	농업용 기계	Agricultural machinery
cable yarder with sled winch production	3911	농업용 기계	Agricultural machinery
capacitor production, auxilliaries and energy use	3391	축전기, 저항기, 전자코일 및 변성기	Capacitors, resistors, electronic coils, and transformers
capacitor production, electrolyte type, < 2cm height	3391	축전기, 저항기, 전자코일 및 변성기	Capacitors, resistors, electronic coils, and transformers
capacitor production, electrolyte type, > 2cm height	3391	축전기, 저항기, 전자코일 및 변성기	Capacitors, resistors, electronic coils, and transformers
capacitor production, film type, for through-hole mounting	3391	축전기, 저항기, 전자코일 및 변성기	Capacitors, resistors, electronic coils, and transformers
capacitor production, for surface-mounting	3391	축전기, 저항기, 전자코일 및 변성기	Capacitors, resistors, electronic coils, and transformers
capacitor production, tantalum-, for through-hole mounting	3391	축전기, 저항기, 전자코일 및 변성기	Capacitors, resistors, electronic coils, and transformers
catalytic converter production, oxidation, 20 litre	4032	자동차 부분품	Automotive parts
catalytic converter production, selective catalytic reduction, 200 litre	4032	자동차 부분품	Automotive parts
catalytic converter production, three-way, 19.1l	4032	자동차 부분품	Automotive parts
catalytic converter production, three-way, mini CHP plant	4032	자동차 부분품	Automotive parts
cathode production, for aluminium electrolysis	3799	기타 전기장비	Other electrical equipment
cathode production, LiMn2O4, for lithium-ion battery	3730	전지	Batteries
cathode production, NCA, for Li-ion battery	3730	전지	Batteries
cathode production, NMC111, for Li-ion battery	3730	전지	Batteries
cathode production, NMC811, for Li-ion battery	3730	전지	Batteries
cathode-ray tube production, cathode ray tube display	3522	영상기기	Video devices
charger production, for electric passenger car	3799	기타 전기장비	Other electrical equipment
charger production, for electric scooter	3799	기타 전기장비	Other electrical equipment
chassis production, internet access equipment	3399	기타 전자부품	Other electronic components
chipper production, mobile, diesel	3999	기타 특수목적용기계	Other special-purpose machinery
chipper production, stationary, electric	3999	기타 특수목적용기계	Other special-purpose machinery
coal stove production, 5-15kW	3752	주방용 및 난방용 전기기기	Kitchen and heating electrical appliances
coffee maker production	3759	기타 가정용 전기기기	Other household electrical appliances
compact fluorescent lamp production	3791	전구 및 램프	Bulbs and lamps
computer production, desktop, without screen	3401	컴퓨터	Computers
computer production, laptop	3401	컴퓨터	Computers
construction work, heat and power co-generation unit, 160kW electrical	3810	내연기관 및 터빈	Internal combustion engines and turbines
consumer electronics production, mobile device, smartphone	3512	이동전화기	Mobile phones
consumer electronics production, mobile device, tablet	3511	유선통신기기	Wired communication devices
container ship production	4101	강철제 선박	Steel ships
control cabinet production, heat and power co-generation unit, 160kW electrical	3810	내연기관 및 터빈	Internal combustion engines and turbines
controller production, for electric scooter	3799	기타 전기장비	Other electrical equipment
converter production, for electric passenger car	3722	전기변환장치	Power converters
conveyor belt production	3840	산업용 운반기계	Industrial handling machinery
cookstove production, gas or electric	3752	주방용 및 난방용 전기기기	Kitchen and heating electrical appliances
copper collector foil production, for Li-ion battery	3730	전지	Batteries
diesel-electric generating set production 18.5kW	3710	발전기 및 전동기	Generators and electric motors
diesel-electric generating set production, 10MW	3710	발전기 및 전동기	Generators and electric motors
diode production, auxilliaries and energy use	3101	개별소자	Discrete components
diode production, glass-, for surface-mounting	3101	개별소자	Discrete components
diode production, glass-, for through-hole mounting	3101	개별소자	Discrete components
dishwasher production	3759	기타 가정용 전기기기	Other household electrical appliances
disk drive production, CD/DVD, ROM, for desktop computer	3402	컴퓨터 기억장치	Computer memory storage
disk drive production, CD/DVD, ROM, for laptop computer	3402	컴퓨터 기억장치	Computer memory storage
display production, cathode ray tube, 17 inches	3209	기타 전자표시장치	Other electronic display devices
display production, liquid crystal, 17 inches	3201	LCD 평판 디스플레이	LCD flat displays
dryer production	3759	기타 가정용 전기기기	Other household electrical appliances
dust collector production, electrostatic precipitator, for domestic use	3759	기타 가정용 전기기기	Other household electrical appliances
dust collector production, electrostatic precipitator, for industrial use	3852	공기 및 액체 여과기	Air and liquid filters
dust collector production, multicyclone	3852	공기 및 액체 여과기	Air and liquid filters
electric arc furnace converter construction	3912	건설 및 광물처리기계	Construction and mineral processing machinery
electric bicycle production	4299	기타 운수장비	Other transportation equipment
electric connector production, peripheral component interconnect buss	3723	전기회로 개폐 및 접속장치	Electrical circuit switches and connectors
electric connector production, peripheral type buss	3723	전기회로 개폐 및 접속장치	Electrical circuit switches and connectors
electric connector production, wire clamp	3723	전기회로 개폐 및 접속장치	Electrical circuit switches and connectors
electric kettle production	3759	기타 가정용 전기기기	Other household electrical appliances
electric motor production, for electric scooter	3710	발전기 및 전동기	Generators and electric motors
electric motor production, vehicle	3710	발전기 및 전동기	Generators and electric motors
electric motor production, vehicle (electric powertrain)	3710	발전기 및 전동기	Generators and electric motors
electric parts production, heat and power co-generation unit, 160kW electrical	3710	발전기 및 전동기	Generators and electric motors
electric parts production, mini CHP plant	3710	발전기 및 전동기	Generators and electric motors
electric scooter production, without battery	4299	기타 운수장비	Other transportation equipment
electrode production, negative, LiC6	3730	전지	Batteries
electrode production, negative, Ni	3730	전지	Batteries
electrode production, positive, LaNi5	3730	전지	Batteries
electron gun production, for cathode ray tube display	3399	기타 전자부품	Other electronic components
electronic component machinery production, unspecified	3941	반도체 제조용 기계	Semiconductor manufacturing machinery
electronic component production, active, unspecified	3101	개별소자	Discrete components
electronic component production, passive, mobile, earpiece and speaker	3391	축전기, 저항기, 전자코일 및 변성기	Capacitors, resistors, electronic coils, and transformers
electronic component production, passive, unspecified	3391	축전기, 저항기, 전자코일 및 변성기	Capacitors, resistors, electronic coils, and transformers
electronics production, for control units	3399	기타 전자부품	Other electronic components
elevator production, hydraulic	3840	산업용 운반기계	Industrial handling machinery
energy requirement for assembly of heat and power co-generation unit, 160kW electrical	3810	내연기관 및 터빈	Internal combustion engines and turbines
energy wood harvester production	3911	농업용 기계	Agricultural machinery
evacuated tube collector production	3999	기타 특수목적용기계	Other special-purpose machinery
exhaust air outlet production, steel/aluminium, 85x365 mm	3899	기타 일반목적용 기계	Other general-purpose machinery
exhaust air roof hood production, steel, DN 400	3899	기타 일반목적용 기계	Other general-purpose machinery
exhaust air valve production, in-wall housing, plastic/steel, DN 125	3899	기타 일반목적용 기계	Other general-purpose machinery
fan production, for power supply unit, desktop computer	3409	컴퓨터 주변기기	Computer peripherals
ferry production	4102	기타 선박	Other ships
flat plate solar collector production, Cu absorber	3899	기타 일반목적용 기계	Other general-purpose machinery
flexible duct production, aluminium/PET, DN of 125	3852	공기 및 액체 여과기	Air and liquid filters
forestry harvester production	3911	농업용 기계	Agricultural machinery
forwarder production	3911	농업용 기계	Agricultural machinery
forwarder production, with terrain chipper	3911	농업용 기계	Agricultural machinery
fuel cell production, polymer electrolyte membrane, 2kW electrical, future	3730	전지	Batteries
fuel cell production, solid oxide, 125kW electrical, future	3730	전지	Batteries
fuel cell production, solid oxide, with micro gas turbine, 180kW electrical, future	3730	전지	Batteries
fuel cell production, stack polymer electrolyte membrane, 2kW electrical, future	3730	전지	Batteries
fuel cell production, stack solid oxide, 125kW electrical, future	3730	전지	Batteries
furnace production, logs, 30kW	3999	기타 특수목적용기계	Other special-purpose machinery
furnace production, logs, 6kW	3999	기타 특수목적용기계	Other special-purpose machinery
furnace production, logs, average storage area, 100kW	3999	기타 특수목적용기계	Other special-purpose machinery
furnace production, logs, average storage area, 30kW	3999	기타 특수목적용기계	Other special-purpose machinery
furnace production, logs, average storage area, 6kW	3999	기타 특수목적용기계	Other special-purpose machinery
furnace production, logs, hardwood storage area, 100kW	3999	기타 특수목적용기계	Other special-purpose machinery
furnace production, logs, hardwood storage area, 30kW	3999	기타 특수목적용기계	Other special-purpose machinery
furnace production, logs, hardwood storage area, 6kW	3999	기타 특수목적용기계	Other special-purpose machinery
furnace production, logs, softwood storage area, 100kW	3999	기타 특수목적용기계	Other special-purpose machinery
furnace production, logs, softwood storage area, 30kW	3999	기타 특수목적용기계	Other special-purpose machinery
furnace production, logs, softwood storage area, 6kW	3999	기타 특수목적용기계	Other special-purpose machinery
furnace production, pellet, 15kW	3999	기타 특수목적용기계	Other special-purpose machinery
furnace production, pellet, 50kW	3999	기타 특수목적용기계	Other special-purpose machinery
furnace production, pellets, 25kW	3999	기타 특수목적용기계	Other special-purpose machinery
furnace production, pellets, 9kW	3999	기타 특수목적용기계	Other special-purpose machinery
furnace production, pellets, with silo, 300kW	3999	기타 특수목적용기계	Other special-purpose machinery
furnace production, wood chips, average storage area, 1000kW	3999	기타 특수목적용기계	Other special-purpose machinery
furnace production, wood chips, average storage area, 300kW	3999	기타 특수목적용기계	Other special-purpose machinery
furnace production, wood chips, average storage area, 50kW	3999	기타 특수목적용기계	Other special-purpose machinery
furnace production, wood chips, hardwood storage area, 1000kW	3999	기타 특수목적용기계	Other special-purpose machinery
furnace production, wood chips, hardwood storage area, 300kW	3999	기타 특수목적용기계	Other special-purpose machinery
furnace production, wood chips, hardwood storage area, 50kW	3999	기타 특수목적용기계	Other special-purpose machinery
furnace production, wood chips, softwood storage area, 1000kW	3999	기타 특수목적용기계	Other special-purpose machinery
furnace production, wood chips, softwood storage area, 300kW	3999	기타 특수목적용기계	Other special-purpose machinery
furnace production, wood chips, softwood storage area, 50kW	3999	기타 특수목적용기계	Other special-purpose machinery
furnace production, wood chips, with silo, 1000kW	3999	기타 특수목적용기계	Other special-purpose machinery
furnace production, wood chips, with silo, 300kW	3999	기타 특수목적용기계	Other special-purpose machinery
furnace production, wood chips, with silo, 5000kW	3999	기타 특수목적용기계	Other special-purpose machinery
furnace production, wood chips, with silo, 50kW	3999	기타 특수목적용기계	Other special-purpose machinery
furniture production, wooden	4311	목재 가구	Wooden furniture
gas boiler production	3999	기타 특수목적용기계	Other special-purpose machinery
gas motor production, 206kW	3810	내연기관 및 터빈	Internal combustion engines and turbines
gas motor production, mini CHP plant	3810	내연기관 및 터빈	Internal combustion engines and turbines
gas turbine construction, 10MW electrical	3810	내연기관 및 터빈	Internal combustion engines and turbines
gas turbine construction, 80MW electrical, for compressed air energy storage	3810	내연기관 및 터빈	Internal combustion engines and turbines
generator production, 200kW electrical	3710	발전기 및 전동기	Generators and electric motors
generator production, mini CHP plant	3710	발전기 및 전동기	Generators and electric motors
glider production, electric scooter	4032	자동차 부분품	Automotive parts
glider production, passenger car	4032	자동차 부분품	Automotive parts
goods wagon production	4210	철도차량	Railway vehicles
hair dryer production	3759	기타 가정용 전기기기	Other household electrical appliances
hard disk drive production, for desktop computer	3402	컴퓨터 기억장치	Computer memory storage
hard disk drive production, for laptop computer	3402	컴퓨터 기억장치	Computer memory storage
harvester production	3911	농업용 기계	Agricultural machinery
heat distribution equipment production, hydronic radiant floor heating, 150m2	3899	기타 일반목적용 기계	Other general-purpose machinery
heat pump production, 30kW	3851	공기조절장치 및 냉장냉동 장비	Air conditioners and refrigeration equipment
heat pump production, brine-water, 10kW	3851	공기조절장치 및 냉장냉동 장비	Air conditioners and refrigeration equipment
heat pump production, diffusion absorption, 4kW, future	3851	공기조절장치 및 냉장냉동 장비	Air conditioners and refrigeration equipment
heat pump production, for mini CHP plant	3851	공기조절장치 및 냉장냉동 장비	Air conditioners and refrigeration equipment
heat pump production, heat and power co-generation unit, 160kW electrical	3851	공기조절장치 및 냉장냉동 장비	Air conditioners and refrigeration equipment
helicopter production	4220	항공기	Aircraft
high voltage system production, for Li-ion battery	3730	전지	Batteries
hydraulic digger production	3912	건설 및 광물처리기계	Construction and mineral processing machinery
inductor production, auxilliaries and energy use	3391	축전기, 저항기, 전자코일 및 변성기	Capacitors, resistors, electronic coils, and transformers
inductor production, low value multilayer chip	3391	축전기, 저항기, 전자코일 및 변성기	Capacitors, resistors, electronic coils, and transformers
inductor production, miniature radio frequency chip	3391	축전기, 저항기, 전자코일 및 변성기	Capacitors, resistors, electronic coils, and transformers
inductor production, ring core choke type	3391	축전기, 저항기, 전자코일 및 변성기	Capacitors, resistors, electronic coils, and transformers
industrial furnace production, 1MW, oil	3912	건설 및 광물처리기계	Construction and mineral processing machinery
industrial furnace production, coal, 1-10MW	3912	건설 및 광물처리기계	Construction and mineral processing machinery
industrial furnace production, natural gas	3912	건설 및 광물처리기계	Construction and mineral processing machinery
industrial machine production, heavy, unspecified	3912	건설 및 광물처리기계	Construction and mineral processing machinery
insulated gate bipolar transistor production, for electric vehicle applications	3722	전기변환장치	Power converters
insulation spiral-seam duct production, rockwool, DN 400, 30 mm	3899	기타 일반목적용 기계	Other general-purpose machinery
integrated battery interface system production, for Li-ion battery	3730	전지	Batteries
integrated circuit production, logic type	3102	집적회로	Integrated circuits
integrated circuit production, memory type	3102	집적회로	Integrated circuits
intermodal shipping container production, 20-foot	4022	트레일러 및 컨테이너	Trailers and containers
intermodal shipping container production, 40-foot	4022	트레일러 및 컨테이너	Trailers and containers
intermodal shipping container production, 40-foot, high-cube	4022	트레일러 및 컨테이너	Trailers and containers
intermodal shipping container production, 45-foot, high-cube	4022	트레일러 및 컨테이너	Trailers and containers
internal combustion engine production, passenger car	4031	자동차용 엔진	Automotive engines
internet access equipment production	3511	유선통신기기	Wired communication devices
inverter production, 0.5kW	3722	전기변환장치	Power converters
inverter production, 2.5kW	3722	전기변환장치	Power converters
inverter production, 500kW	3722	전기변환장치	Power converters
inverter production, for electric passenger car	3722	전기변환장치	Power converters
keyboard production	3409	컴퓨터 주변기기	Computer peripherals
light commercial vehicle production	4011	승용차	Passenger cars
light emitting diode production	3399	기타 전자부품	Other electronic components
liquid crystal display production, minor components, auxilliaries and assembly effort	3201	LCD 평판 디스플레이	LCD flat displays
liquid crystal display production, unmounted	3201	LCD 평판 디스플레이	LCD flat displays
liquid crystal display production, unmounted, mobile device	3201	LCD 평판 디스플레이	LCD flat displays
liquid manure tank trailer production	4022	트레일러 및 컨테이너	Trailers and containers
locomotive production	4210	철도차량	Railway vehicles
lorry production, 16 metric ton	4013	트럭	Trucks
lorry production, 28 metric ton	4013	트럭	Trucks
lorry production, 40 metric ton	4013	트럭	Trucks
lorry production, with refrigeration machine, carbon dioxide, liquid as refrigerant, 16 metric ton	4013	트럭	Trucks
lorry production, with refrigeration machine, R134a as refrigerant, 16 metric ton	4013	트럭	Trucks
low voltage system production, for Li-ion battery	3730	전지	Batteries
marine engine construction	4102	기타 선박	Other ships
mattress production, pocket spring	4319	기타 가구	Other furniture
mattress production, polyurethane foam	4319	기타 가구	Other furniture
metal working machine production, unspecified	3920	금속가공용 기계	Metal processing machinery
micro gas turbine production, 100kW electrical	3810	내연기관 및 터빈	Internal combustion engines and turbines
microwave oven production	3752	주방용 및 난방용 전기기기	Kitchen and heating electrical appliances
mini CHP plant production, components for electricity only	3710	발전기 및 전동기	Generators and electric motors
mini CHP plant production, components for heat only	3810	내연기관 및 터빈	Internal combustion engines and turbines
motor scooter production	4299	기타 운수장비	Other transportation equipment
mounting, surface mount technology, Pb-containing solder	3310	인쇄회로기판 및 실장기판	Printed circuit boards and assembly boards
mounting, surface mount technology, Pb-free solder	3310	인쇄회로기판 및 실장기판	Printed circuit boards and assembly boards
mounting, through-hole technology, Pb-containing solder	3310	인쇄회로기판 및 실장기판	Printed circuit boards and assembly boards
mounting, through-hole technology, Pb-free solder	3310	인쇄회로기판 및 실장기판	Printed circuit boards and assembly boards
multi-Si wafer production	3310	인쇄회로기판 및 실장기판	Printed circuit boards and assembly boards
multi-Si wafer production, ribbon	3310	인쇄회로기판 및 실장기판	Printed circuit boards and assembly boards
non-ferrous metal smelter production	3920	금속가공용 기계	Metal processing machinery
offshore platform production, natural gas	4102	기타 선박	Other ships
offshore platform production, petroleum	4102	기타 선박	Other ships
oil boiler production, 100kW	3899	기타 일반목적용 기계	Other general-purpose machinery
oil boiler production, 10kW	3899	기타 일반목적용 기계	Other general-purpose machinery
outside air intake production, stainless steel, DN 370	3899	기타 일반목적용 기계	Other general-purpose machinery
paper machine production	3994	제지 및 인쇄기계	Paper and printing machinery
passenger car production, diesel	4011	승용차	Passenger cars
passenger car production, electric, without battery	4011	승용차	Passenger cars
passenger car production, petrol/natural gas	4011	승용차	Passenger cars
photovoltaic cell production, multi-Si wafer	3399	기타 전자부품	Other electronic components
photovoltaic cell production, ribbon-Si	3399	기타 전자부품	Other electronic components
photovoltaic cell production, single-Si wafer	3399	기타 전자부품	Other electronic components
photovoltaic laminate production, a-Si	3399	기타 전자부품	Other electronic components
photovoltaic laminate production, CdTe	3399	기타 전자부품	Other electronic components
photovoltaic laminate production, CIS	3399	기타 전자부품	Other electronic components
photovoltaic laminate production, multi-Si wafer	3399	기타 전자부품	Other electronic components
photovoltaic laminate production, ribbon-Si	3399	기타 전자부품	Other electronic components
photovoltaic laminate production, single-Si wafer	3399	기타 전자부품	Other electronic components
photovoltaic panel production, a-Si	3399	기타 전자부품	Other electronic components
photovoltaic panel production, CIS	3399	기타 전자부품	Other electronic components
photovoltaic panel production, multi-Si wafer	3399	기타 전자부품	Other electronic components
photovoltaic panel production, ribbon-Si	3399	기타 전자부품	Other electronic components
photovoltaic panel production, single-Si wafer	3399	기타 전자부품	Other electronic components
planing mill production	3920	금속가공용 기계	Metal processing machinery
plug production, inlet and outlet, for computer cable	3723	전기회로 개폐 및 접속장치	Electrical circuit switches and connectors
plug production, inlet and outlet, for network cable	3723	전기회로 개폐 및 접속장치	Electrical circuit switches and connectors
plug production, inlet and outlet, for printer cable	3723	전기회로 개폐 및 접속장치	Electrical circuit switches and connectors
pointing device production, optical mouse, with cable	3409	컴퓨터 주변기기	Computer peripherals
polarizer, liquid crystals and colour filters production, for liquid crystal display	3201	LCD 평판 디스플레이	LCD flat displays
polyethylene pipe production, corrugated, DN 75	3852	공기 및 액체 여과기	Air and liquid filters
polyethylene pipe production, DN 200, SDR 41	3852	공기 및 액체 여과기	Air and liquid filters
potentiometer production, unspecified	3391	축전기, 저항기, 전자코일 및 변성기	Capacitors, resistors, electronic coils, and transformers
power adapter production, for laptop	3399	기타 전자부품	Other electronic components
power adapter production, for smartphone	3399	기타 전자부품	Other electronic components
power distribution unit production, for electric passenger car	3799	기타 전기장비	Other electrical equipment
power saw production, with catalytic converter	3899	기타 일반목적용 기계	Other general-purpose machinery
power saw production, without catalytic converter	3899	기타 일반목적용 기계	Other general-purpose machinery
power supply unit production, for desktop computer	3399	기타 전자부품	Other electronic components
powertrain production, for electric passenger car	3799	기타 전기장비	Other electrical equipment
powertrain production, for electric scooter	3799	기타 전기장비	Other electrical equipment
printed wiring board production, for power supply unit, desktop computer, Pb containing	3310	인쇄회로기판 및 실장기판	Printed circuit boards and assembly boards
printed wiring board production, for power supply unit, desktop computer, Pb free	3310	인쇄회로기판 및 실장기판	Printed circuit boards and assembly boards
printed wiring board production, for surface mounting, Pb containing surface	3310	인쇄회로기판 및 실장기판	Printed circuit boards and assembly boards
printed wiring board production, for surface mounting, Pb free surface	3310	인쇄회로기판 및 실장기판	Printed circuit boards and assembly boards
printed wiring board production, for through-hole mounting, Pb containing surface	3310	인쇄회로기판 및 실장기판	Printed circuit boards and assembly boards
printed wiring board production, for through-hole mounting, Pb free surface	3310	인쇄회로기판 및 실장기판	Printed circuit boards and assembly boards
printed wiring board production, mounted mainboard, desktop computer, Pb containing	3310	인쇄회로기판 및 실장기판	Printed circuit boards and assembly boards
printed wiring board production, mounted mainboard, desktop computer, Pb free	3310	인쇄회로기판 및 실장기판	Printed circuit boards and assembly boards
printed wiring board production, mounted mainboard, laptop computer, Pb containing	3310	인쇄회로기판 및 실장기판	Printed circuit boards and assembly boards
printed wiring board production, mounted mainboard, laptop computer, Pb free	3310	인쇄회로기판 및 실장기판	Printed circuit boards and assembly boards
printed wiring board production, mounted mainboard, mobile device, double-sided, Pb free	3310	인쇄회로기판 및 실장기판	Printed circuit boards and assembly boards
printed wiring board production, surface mounted, unspecified, Pb containing	3310	인쇄회로기판 및 실장기판	Printed circuit boards and assembly boards
printed wiring board production, surface mounted, unspecified, Pb free	3310	인쇄회로기판 및 실장기판	Printed circuit boards and assembly boards
printed wiring board production, through-hole mounted, unspecified, Pb containing	3310	인쇄회로기판 및 실장기판	Printed circuit boards and assembly boards
printed wiring board production, through-hole mounted, unspecified, Pb free	3310	인쇄회로기판 및 실장기판	Printed circuit boards and assembly boards
printer production, laser, black/white	3891	사무용기기	Office equipment
printer production, laser, colour	3891	사무용기기	Office equipment
pump production, 40W	3820	펌프 및 압축기	Pumps and compressors
reefer production, intermodal shipping container, 40-foot, high-cube, carbon dioxide, liquid as refrigerant	4021	특장차	Special purpose vehicles
reefer production, intermodal shipping container, 40-foot, high-cube, R134a as refrigerant	4021	특장차	Special purpose vehicles
refrigeration machine production, carbon dioxide, liquid as refrigerant	3851	공기조절장치 및 냉장냉동 장비	Air conditioners and refrigeration equipment
refrigeration machine production, R134a as refrigerant	3851	공기조절장치 및 냉장냉동 장비	Air conditioners and refrigeration equipment
refrigerator production	3751	가정용 냉장고 및 냉동고	Household refrigerators and freezers
resistor production, auxilliaries and energy use	3391	축전기, 저항기, 전자코일 및 변성기	Capacitors, resistors, electronic coils, and transformers
resistor production, metal film type, through-hole mounting	3391	축전기, 저항기, 전자코일 및 변성기	Capacitors, resistors, electronic coils, and transformers
resistor production, surface-mounted	3391	축전기, 저항기, 전자코일 및 변성기	Capacitors, resistors, electronic coils, and transformers
resistor production, wirewound, through-hole mounting	3391	축전기, 저항기, 전자코일 및 변성기	Capacitors, resistors, electronic coils, and transformers
rock crushing	3912	건설 및 광물처리기계	Construction and mineral processing machinery
rolling mill production	3920	금속가공용 기계	Metal processing machinery
room-connecting overflow element production, steel, approx. 40 m3/h	3851	공기조절장치 및 냉장냉동 장비	Air conditioners and refrigeration equipment
router, internet	3511	유선통신기기	Wired communication devices
scandium oxide to generic market for electrolyte, for solid oxide fuel cell	3730	전지	Batteries
silencer production, steel, DN 125	3852	공기 및 액체 여과기	Air and liquid filters
silencer production, steel, DN 315, 50 mm	3852	공기 및 액체 여과기	Air and liquid filters
single-Si wafer production, for electronics	3102	집적회로	Integrated circuits
single-Si wafer production, photovoltaic	3102	집적회로	Integrated circuits
skidder production	3911	농업용 기계	Agricultural machinery
spiral-seam duct production, steel, DN 125	3852	공기 및 액체 여과기	Air and liquid filters
spiral-seam duct production, steel, DN 400	3852	공기 및 액체 여과기	Air and liquid filters
supply air inlet production, steel/SS, DN 75	3852	공기 및 액체 여과기	Air and liquid filters
switch production, toggle type	3723	전기회로 개폐 및 접속장치	Electrical circuit switches and connectors
tanker production, for liquefied natural gas	4101	강철제 선박	Steel ships
tanker production, for liquid goods other than petroleum and liquefied natural gas	4101	강철제 선박	Steel ships
tanker production, for petroleum	4101	강철제 선박	Steel ships
television production	3521	TV	TV
toner module production, laser printer, black/white	3891	사무용기기	Office equipment
toner module production, laser printer, colour	3891	사무용기기	Office equipment
tractor production, 4-wheel, agricultural	3911	농업용 기계	Agricultural machinery
train production, passenger, high speed	4210	철도차량	Railway vehicles
train production, passenger, long-distance	4210	철도차량	Railway vehicles
train production, passenger, regional	4210	철도차량	Railway vehicles
tram production	4210	철도차량	Railway vehicles
transformer production, high voltage use	3721	변압기	Transformers
transformer production, low voltage use	3721	변압기	Transformers
transistor production, auxilliaries and energy use	3102	집적회로	Integrated circuits
transistor production, surface-mounted	3102	집적회로	Integrated circuits
transistor production, wired, big size, through-hole mounting	3102	집적회로	Integrated circuits
transistor production, wired, small size, through-hole mounting	3102	집적회로	Integrated circuits
treatment of used toner module, laser printer, black/white, recycling	3891	사무용기기	Office equipment
treatment of used toner module, laser printer, colour, recycling	3891	사무용기기	Office equipment
ultraviolet lamp production, for water desinfection	3791	전구 및 램프	Bulbs and lamps
vacuum cleaner production	3759	기타 가정용 전기기기	Other household electrical appliances
ventilation control and wiring production, central unit	3899	기타 일반목적용 기계	Other general-purpose machinery
ventilation control and wiring production, decentralized unit	3899	기타 일반목적용 기계	Other general-purpose machinery
ventilation duct production, connection piece, steel, 100x50 mm	3899	기타 일반목적용 기계	Other general-purpose machinery
ventilation duct production, elbow 90°, steel, 100x50 mm	3899	기타 일반목적용 기계	Other general-purpose machinery
ventilation duct production, steel, 100x50 mm	3899	기타 일반목적용 기계	Other general-purpose machinery
wafer production, fabricated, for integrated circuit	3102	집적회로	Integrated circuits
washing machine production	3759	기타 가정용 전기기기	Other household electrical appliances
waste collection lorry production, 21 metric ton	4021	특장차	Special purpose vehicles
water pump production, 22kW	3820	펌프 및 압축기	Pumps and compressors
wind turbine construction, 2.3MW, precast concrete tower, onshore	3810	내연기관 및 터빈	Internal combustion engines and turbines
wind turbine construction, 2MW, onshore	3810	내연기관 및 터빈	Internal combustion engines and turbines
wind turbine construction, 4.5MW, onshore	3810	내연기관 및 터빈	Internal combustion engines and turbines
wind turbine construction, 750kW, onshore	3810	내연기관 및 터빈	Internal combustion engines and turbines
wind turbine network connection construction, 2MW, onshore	3810	내연기관 및 터빈	Internal combustion engines and turbines
wind turbine network connection construction, 4.5MW, onshore	3810	내연기관 및 터빈	Internal combustion engines and turbines
wind turbine network connection construction, 750kW, onshore	3810	내연기관 및 터빈	Internal combustion engines and turbines
wood pellet factory production	3999	기타 특수목적용기계	Other special-purpose machinery
zirconium oxide to generic market for electrolyte, for solid oxide fuel cell	3730	전지	Batteries

## Sheet: ecoinvent2JPIO
ecoinvent_activity_name	JPIO_Row code	JPIO_Sector name
absorption chiller production, 100kW	291401	Refrigerators and air conditioning apparatus
agricultural machinery production, tillage	301101	Machinery for agricultural use
agricultural machinery production, unspecified	301101	Machinery for agricultural use
agricultural trailer production	301101	Machinery for agricultural use
air compressor production, screw-type compressor, 300kW	291201	Pumps and compressors
air compressor production, screw-type compressor, 4kW	291201	Pumps and compressors
air distribution terminal panel production, steel, 120 m3/h	291909	Miscellaneous general-purpose machinery
air filter production, central unit, 600 m3/h	291909	Miscellaneous general-purpose machinery
air filter production, decentralized unit, 180-250 m3/h	291909	Miscellaneous general-purpose machinery
air filter production, decentralized unit, 250 m3/h	291909	Miscellaneous general-purpose machinery
air filter production, in exhaust air valve	291909	Miscellaneous general-purpose machinery
air input/output unit production, heat and power co-generation unit, 160kW electrical	291401	Refrigerators and air conditioning apparatus
aircraft production, belly-freight aircraft, long haul	359201	Aircrafts
aircraft production, belly-freight aircraft, medium haul	359201	Aircrafts
aircraft production, belly-freight aircraft, short haul	359201	Aircrafts
aircraft production, belly-freight aircraft, very short haul	359201	Aircrafts
aircraft production, dedicated freight aircraft, long haul	359201	Aircrafts
aircraft production, dedicated freight aircraft, medium haul	359201	Aircrafts
aircraft production, dedicated freight aircraft, short haul	359201	Aircrafts
aircraft production, dedicated freight aircraft, very short haul	359201	Aircrafts
aircraft production, passenger aircraft, long haul	359201	Aircrafts
aircraft production, passenger aircraft, medium haul	359201	Aircrafts
aircraft production, passenger aircraft, short haul	359201	Aircrafts
aircraft production, passenger aircraft, very short haul	359201	Aircrafts
aluminium collector foil production, for Li-ion battery	339903	Batteries
aluminium melting furnace production	301602	Metal processing machinery
anode production, for metal electrolysis	301501	Chemical machinery
anode production, graphite, for Li-ion battery	339903	Batteries
anode production, graphite, for lithium-ion battery	339903	Batteries
anode production, paste, for aluminium electrolysis	339903	Batteries
anode production, prebake, for aluminium electrolysis	339903	Batteries
anode production, silicon coated graphite, NCA, for Li-ion battery	339903	Batteries
anode production, silicon coated graphite, NMC811, for Li-ion battery	339903	Batteries
assembly of generator and motor, auxilliaries and energy use, for mini CHP plant	331101	Rotating electrical equipment
assembly of generator and motor, auxilliaries and energy use, heat and power co-generation unit, 160kW electrical	331101	Rotating electrical equipment
assembly of liquid crystal display, auxilliaries and energy use	321103	Liquid crystal panel
auxiliary heating unit production, electric, 5kW	289101	Gas and oil appliances, heating and cooking apparatus
backlight production, for liquid crystal display	321103	Liquid crystal panel
barge production	354101	Steel ships
barge tanker production	354101	Steel ships
battery cell production, Li-ion	339903	Batteries
battery cell production, Li-ion, NCA	339903	Batteries
battery cell production, Li-ion, NMC111	339903	Batteries
battery cell production, Li-ion, NMC811	339903	Batteries
battery management system production, for Li-ion battery	339903	Batteries
battery module packaging production, Li-ion	339903	Batteries
battery production, lead acid, rechargeable, stationary	339903	Batteries
battery production, Li-ion, NMC111, rechargeable, prismatic	339903	Batteries
battery production, Li-ion, rechargeable, prismatic	339903	Batteries
battery production, NaCl, rechargeable	339903	Batteries
battery production, NCA, Li-ion, rechargeable, prismatic	339903	Batteries
battery production, NiMH, rechargeable, prismatic	339903	Batteries
battery production, NMC811, Li-ion, rechargeable, prismatic	339903	Batteries
battery separator production	339903	Batteries
bicycle production	359901	Bicycles
blast furnace production	301201	Machinery and equipment for construction and mining
blast oxygen furnace converter production	301201	Machinery and equipment for construction and mining
blower and heat exchange unit production, Avent E 97	291401	Refrigerators and air conditioning apparatus
blower and heat exchange unit production, central, 600-1200 m3/h	291401	Refrigerators and air conditioning apparatus
blower and heat exchange unit production, decentralized, 180-250 m3/h	291401	Refrigerators and air conditioning apparatus
blower and heat exchange unit production, GE 250 RH	291401	Refrigerators and air conditioning apparatus
blower and heat exchange unit production, KWL 250	291401	Refrigerators and air conditioning apparatus
blower and heat exchange unit production, KWLC 1200	291401	Refrigerators and air conditioning apparatus
blower and heat exchange unit production, Storkair G 90	291401	Refrigerators and air conditioning apparatus
blower and heat exchange unit production, Twl-700	291401	Refrigerators and air conditioning apparatus
borehole heat exchanger production, 150m	291401	Refrigerators and air conditioning apparatus
building machine production	301201	Machinery and equipment for construction and mining
bulk carrier production, for dry goods	354101	Steel ships
bus production	352101	Trucks, buses and miscellaneous cars
cable production, connector for computer, without plugs	272101	Electric wires and cables
cable production, data cable in infrastructure	272101	Electric wires and cables
cable production, network cable, category 5, without plugs	272101	Electric wires and cables
cable production, printer cable, without plugs	272101	Electric wires and cables
cable production, ribbon cable, 20-pin, with plugs	272101	Electric wires and cables
cable production, three-conductor cable	272101	Electric wires and cables
cable production, unspecified	272101	Electric wires and cables
cable yarder production, trailer-mounted	301101	Machinery for agricultural use
cable yarder production, truck-mounted	301101	Machinery for agricultural use
cable yarder with sled winch production	301101	Machinery for agricultural use
capacitor production, auxilliaries and energy use	329902	Electric circuit
capacitor production, electrolyte type, < 2cm height	329902	Electric circuit
capacitor production, electrolyte type, > 2cm height	329902	Electric circuit
capacitor production, film type, for through-hole mounting	329902	Electric circuit
capacitor production, for surface-mounting	329902	Electric circuit
capacitor production, tantalum-, for through-hole mounting	329902	Electric circuit
catalytic converter production, oxidation, 20 litre	353102	Motor vehicle parts and accessories
catalytic converter production, selective catalytic reduction, 200 litre	353102	Motor vehicle parts and accessories
catalytic converter production, three-way, 19.1l	353102	Motor vehicle parts and accessories
catalytic converter production, three-way, mini CHP plant	353102	Motor vehicle parts and accessories
cathode production, for aluminium electrolysis	301501	Chemical machinery
cathode production, LiMn2O4, for lithium-ion battery	339903	Batteries
cathode production, NCA, for Li-ion battery	339903	Batteries
cathode production, NMC111, for Li-ion battery	339903	Batteries
cathode production, NMC811, for Li-ion battery	339903	Batteries
cathode-ray tube production, cathode ray tube display	321104	Flat-panel and electron tubes
charger production, for electric passenger car	339909	Miscellaneous electrical devices and parts
charger production, for electric scooter	339909	Miscellaneous electrical devices and parts
chassis production, internet access equipment	329909	Miscellaneous electronic components
chipper production, mobile, diesel	301201	Machinery and equipment for construction and mining
chipper production, stationary, electric	301201	Machinery and equipment for construction and mining
coal stove production, 5-15kW	289101	Gas and oil appliances, heating and cooking apparatus
coffee maker production	332102	Household electric appliances (except air-conditioners)
compact fluorescent lamp production	339901	Electric bulbs
computer production, desktop, without screen	342101	Personal Computers
computer production, laptop	342101	Personal Computers
construction work, heat and power co-generation unit, 160kW electrical	291102	Turbines
consumer electronics production, mobile device, smartphone	341102	Mobile phone
consumer electronics production, mobile device, tablet	341101	Wired communication equipment
container ship production	354101	Steel ships
control cabinet production, heat and power co-generation unit, 160kW electrical	291102	Turbines
controller production, for electric scooter	329902	Electric circuit
converter production, for electric passenger car	331101	Rotating electrical equipment
conveyor belt production	291301	Conveyors
cookstove production, gas or electric	289101	Gas and oil appliances, heating and cooking apparatus
copper collector foil production, for Li-ion battery	339903	Batteries
diesel-electric generating set production 18.5kW	331101	Rotating electrical equipment
diesel-electric generating set production, 10MW	331101	Rotating electrical equipment
diode production, auxilliaries and energy use	321101	Semiconductor devices
diode production, glass-, for surface-mounting	321101	Semiconductor devices
diode production, glass-, for through-hole mounting	321101	Semiconductor devices
dishwasher production	332102	Household electric appliances (except air-conditioners)
disk drive production, CD/DVD, ROM, for desktop computer	342103	Electronic computing equipment (accessory equipment)
disk drive production, CD/DVD, ROM, for laptop computer	342103	Electronic computing equipment (accessory equipment)
display production, cathode ray tube, 17 inches	321104	Flat-panel and electron tubes
display production, liquid crystal, 17 inches	321103	Liquid crystal panel
dryer production	332102	Household electric appliances (except air-conditioners)
dust collector production, electrostatic precipitator, for domestic use	332102	Household electric appliances (except air-conditioners)
dust collector production, electrostatic precipitator, for industrial use	291909	Miscellaneous general-purpose machinery
dust collector production, multicyclone	291909	Miscellaneous general-purpose machinery
electric arc furnace converter construction	301602	Metal processing machinery
electric bicycle production	359909	Miscellaneous transport equipment
electric connector production, peripheral component interconnect buss	331105	Electrical equipment for internal combustion engines
electric connector production, peripheral type buss	329909	Miscellaneous electronic components
electric connector production, wire clamp	329909	Miscellaneous electronic components
electric kettle production	332102	Household electric appliances (except air-conditioners)
electric motor production, for electric scooter	331101	Rotating electrical equipment
electric motor production, vehicle	331101	Rotating electrical equipment
electric motor production, vehicle (electric powertrain)	331101	Rotating electrical equipment
electric parts production, heat and power co-generation unit, 160kW electrical	331101	Rotating electrical equipment
electric parts production, mini CHP plant	331101	Rotating electrical equipment
electric scooter production, without battery	359909	Miscellaneous transport equipment
electrode production, negative, LiC6	339903	Batteries
electrode production, negative, Ni	339903	Batteries
electrode production, positive, LaNi5	339903	Batteries
electron gun production, for cathode ray tube display	321104	Flat-panel and electron tubes
electronic component machinery production, unspecified	301701	Semiconductor making equipment
electronic component production, active, unspecified	321101	Semiconductor devices
electronic component production, passive, mobile, earpiece and speaker	329902	Electric circuit
electronic component production, passive, unspecified	329902	Electric circuit
electronics production, for control units	333101	Applied electronic equipment
elevator production, hydraulic	291909	Miscellaneous general-purpose machinery
energy requirement for assembly of heat and power co-generation unit, 160kW electrical	291102	Turbines
energy wood harvester production	301101	Machinery for agricultural use
evacuated tube collector production	291909	Miscellaneous general-purpose machinery
exhaust air outlet production, steel/aluminium, 85x365 mm	291909	Miscellaneous general-purpose machinery
exhaust air roof hood production, steel, DN 400	291909	Miscellaneous general-purpose machinery
exhaust air valve production, in-wall housing, plastic/steel, DN 125	291909	Miscellaneous general-purpose machinery
fan production, for power supply unit, desktop computer	342103	Electronic computing equipment (accessory equipment)
ferry production	354102	Miscellaneous Ships (except steel ships)
flat plate solar collector production, Cu absorber	291909	Miscellaneous general-purpose machinery
flexible duct production, aluminium/PET, DN of 125	291909	Miscellaneous general-purpose machinery
forestry harvester production	301101	Machinery for agricultural use
forwarder production	301101	Machinery for agricultural use
forwarder production, with terrain chipper	301101	Machinery for agricultural use
fuel cell production, polymer electrolyte membrane, 2kW electrical, future	339903	Batteries
fuel cell production, solid oxide, 125kW electrical, future	339903	Batteries
fuel cell production, solid oxide, with micro gas turbine, 180kW electrical, future	339903	Batteries
fuel cell production, stack polymer electrolyte membrane, 2kW electrical, future	339903	Batteries
fuel cell production, stack solid oxide, 125kW electrical, future	339903	Batteries
furnace production, logs, 30kW	291101	Boilers
furnace production, logs, 6kW	291101	Boilers
furnace production, logs, average storage area, 100kW	291101	Boilers
furnace production, logs, average storage area, 30kW	291101	Boilers
furnace production, logs, average storage area, 6kW	291101	Boilers
furnace production, logs, hardwood storage area, 100kW	291101	Boilers
furnace production, logs, hardwood storage area, 30kW	291101	Boilers
furnace production, logs, hardwood storage area, 6kW	291101	Boilers
furnace production, logs, softwood storage area, 100kW	291101	Boilers
furnace production, logs, softwood storage area, 30kW	291101	Boilers
furnace production, logs, softwood storage area, 6kW	291101	Boilers
furnace production, pellet, 15kW	291101	Boilers
furnace production, pellet, 50kW	291101	Boilers
furnace production, pellets, 25kW	291101	Boilers
furnace production, pellets, 9kW	291101	Boilers
furnace production, pellets, with silo, 300kW	291101	Boilers
furnace production, wood chips, average storage area, 1000kW	291101	Boilers
furnace production, wood chips, average storage area, 300kW	291101	Boilers
furnace production, wood chips, average storage area, 50kW	291101	Boilers
furnace production, wood chips, hardwood storage area, 1000kW	291101	Boilers
furnace production, wood chips, hardwood storage area, 300kW	291101	Boilers
furnace production, wood chips, hardwood storage area, 50kW	291101	Boilers
furnace production, wood chips, softwood storage area, 1000kW	291101	Boilers
furnace production, wood chips, softwood storage area, 300kW	291101	Boilers
furnace production, wood chips, softwood storage area, 50kW	291101	Boilers
furnace production, wood chips, with silo, 1000kW	291101	Boilers
furnace production, wood chips, with silo, 300kW	291101	Boilers
furnace production, wood chips, with silo, 5000kW	291101	Boilers
furnace production, wood chips, with silo, 50kW	291101	Boilers
furniture production, wooden	162101	Wooden furniture
gas boiler production	291101	Boilers
gas motor production, 206kW	291103	Engines
gas motor production, mini CHP plant	291103	Engines
gas turbine construction, 10MW electrical	291102	Turbines
gas turbine construction, 80MW electrical, for compressed air energy storage	291102	Turbines
generator production, 200kW electrical	331101	Rotating electrical equipment
generator production, mini CHP plant	331101	Rotating electrical equipment
glider production, electric scooter	353102	Motor vehicle parts and accessories
glider production, passenger car	353102	Motor vehicle parts and accessories
goods wagon production	359101	Rolling stock
hair dryer production	332102	Household electric appliances (except air-conditioners)
hard disk drive production, for desktop computer	329901	Storage media
hard disk drive production, for laptop computer	329901	Storage media
harvester production	301101	Machinery for agricultural use
heat distribution equipment production, hydronic radiant floor heating, 150m2	291909	Miscellaneous general-purpose machinery
heat pump production, 30kW	291401	Refrigerators and air conditioning apparatus
heat pump production, brine-water, 10kW	291401	Refrigerators and air conditioning apparatus
heat pump production, diffusion absorption, 4kW, future	291401	Refrigerators and air conditioning apparatus
heat pump production, for mini CHP plant	291401	Refrigerators and air conditioning apparatus
heat pump production, heat and power co-generation unit, 160kW electrical	291401	Refrigerators and air conditioning apparatus
helicopter production	359201	Aircrafts
high voltage system production, for Li-ion battery	339903	Batteries
hydraulic digger production	301201	Machinery and equipment for construction and mining
inductor production, auxilliaries and energy use	329902	Electric circuit
inductor production, low value multilayer chip	329902	Electric circuit
inductor production, miniature radio frequency chip	329902	Electric circuit
inductor production, ring core choke type	329902	Electric circuit
industrial furnace production, 1MW, oil	301201	Machinery and equipment for construction and mining
industrial furnace production, coal, 1-10MW	301201	Machinery and equipment for construction and mining
industrial furnace production, natural gas	301201	Machinery and equipment for construction and mining
industrial machine production, heavy, unspecified	301201	Machinery and equipment for construction and mining
insulated gate bipolar transistor production, for electric vehicle applications	321101	Semiconductor devices
insulation spiral-seam duct production, rockwool, DN 400, 30 mm	291909	Miscellaneous general-purpose machinery
integrated battery interface system production, for Li-ion battery	339903	Batteries
integrated circuit production, logic type	321102	Integrated circuits
integrated circuit production, memory type	321102	Integrated circuits
intermodal shipping container production, 20-foot	352101	Trucks, buses and miscellaneous cars
intermodal shipping container production, 40-foot	352101	Trucks, buses and miscellaneous cars
intermodal shipping container production, 40-foot, high-cube	352101	Trucks, buses and miscellaneous cars
intermodal shipping container production, 45-foot, high-cube	352101	Trucks, buses and miscellaneous cars
internal combustion engine production, passenger car	353101	Internal combustion engines for motor vehicles
internet access equipment production	341101	Wired communication equipment
inverter production, 0.5kW	331105	Electrical equipment for internal combustion engines
inverter production, 2.5kW	331105	Electrical equipment for internal combustion engines
inverter production, 500kW	331105	Electrical equipment for internal combustion engines
inverter production, for electric passenger car	331105	Electrical equipment for internal combustion engines
keyboard production	342103	Electronic computing equipment (accessory equipment)
light commercial vehicle production	351101	Passenger motor cars
light emitting diode production	329909	Miscellaneous electronic components
liquid crystal display production, minor components, auxilliaries and assembly effort	321103	Liquid crystal panel
liquid crystal display production, unmounted	321103	Liquid crystal panel
liquid crystal display production, unmounted, mobile device	321103	Liquid crystal panel
liquid manure tank trailer production	352101	Trucks, buses and miscellaneous cars
locomotive production	359101	Rolling stock
lorry production, 16 metric ton	352101	Trucks, buses and miscellaneous cars
lorry production, 28 metric ton	352101	Trucks, buses and miscellaneous cars
lorry production, 40 metric ton	352101	Trucks, buses and miscellaneous cars
lorry production, with refrigeration machine, carbon dioxide, liquid as refrigerant, 16 metric ton	352101	Trucks, buses and miscellaneous cars
lorry production, with refrigeration machine, R134a as refrigerant, 16 metric ton	352101	Trucks, buses and miscellaneous cars
low voltage system production, for Li-ion battery	339903	Batteries
marine engine construction	354103	Internal combustion engines for vessels
mattress production, pocket spring	162109	Miscellaneous furniture and fixtures
mattress production, polyurethane foam	162109	Miscellaneous furniture and fixtures
metal working machine production, unspecified	301602	Metal processing machinery
micro gas turbine production, 100kW electrical	291102	Turbines
microwave oven production	289101	Gas and oil appliances, heating and cooking apparatus
mini CHP plant production, components for electricity only	331101	Rotating electrical equipment
mini CHP plant production, components for heat only	291102	Turbines
motor scooter production	352201	Two-wheel motor vehicles
mounting, surface mount technology, Pb-containing solder	321101	Semiconductor devices
mounting, surface mount technology, Pb-free solder	321101	Semiconductor devices
mounting, through-hole technology, Pb-containing solder	321101	Semiconductor devices
mounting, through-hole technology, Pb-free solder	321101	Semiconductor devices
multi-Si wafer production	321101	Semiconductor devices
multi-Si wafer production, ribbon	321101	Semiconductor devices
non-ferrous metal smelter production	301602	Metal processing machinery
offshore platform production, natural gas	354102	Miscellaneous Ships (except steel ships)
offshore platform production, petroleum	354102	Miscellaneous Ships (except steel ships)
oil boiler production, 100kW	291101	Boilers
oil boiler production, 10kW	291101	Boilers
outside air intake production, stainless steel, DN 370	291101	Boilers
paper machine production	301909	Miscellaneous production machinery
passenger car production, diesel	351101	Passenger motor cars
passenger car production, electric, without battery	351101	Passenger motor cars
passenger car production, petrol/natural gas	351101	Passenger motor cars
photovoltaic cell production, multi-Si wafer	321101	Semiconductor devices
photovoltaic cell production, ribbon-Si	321101	Semiconductor devices
photovoltaic cell production, single-Si wafer	321101	Semiconductor devices
photovoltaic laminate production, a-Si	321101	Semiconductor devices
photovoltaic laminate production, CdTe	321101	Semiconductor devices
photovoltaic laminate production, CIS	321101	Semiconductor devices
photovoltaic laminate production, multi-Si wafer	321101	Semiconductor devices
photovoltaic laminate production, ribbon-Si	321101	Semiconductor devices
photovoltaic laminate production, single-Si wafer	321101	Semiconductor devices
photovoltaic panel production, a-Si	321101	Semiconductor devices
photovoltaic panel production, CIS	321101	Semiconductor devices
photovoltaic panel production, multi-Si wafer	321101	Semiconductor devices
photovoltaic panel production, ribbon-Si	321101	Semiconductor devices
photovoltaic panel production, single-Si wafer	321101	Semiconductor devices
planing mill production	301602	Metal processing machinery
plug production, inlet and outlet, for computer cable	329902	Electric circuit
plug production, inlet and outlet, for network cable	329902	Electric circuit
plug production, inlet and outlet, for printer cable	329902	Electric circuit
pointing device production, optical mouse, with cable	342103	Electronic computing equipment (accessory equipment)
polarizer, liquid crystals and colour filters production, for liquid crystal display	321103	Liquid crystal panel
polyethylene pipe production, corrugated, DN 75	291909	Miscellaneous general-purpose machinery
polyethylene pipe production, DN 200, SDR 41	291909	Miscellaneous general-purpose machinery
potentiometer production, unspecified	329902	Electric circuit
power adapter production, for laptop	329909	Miscellaneous electronic components
power adapter production, for smartphone	329909	Miscellaneous electronic components
power distribution unit production, for electric passenger car	339909	Miscellaneous electrical devices and parts
power saw production, with catalytic converter	291909	Miscellaneous general-purpose machinery
power saw production, without catalytic converter	291909	Miscellaneous general-purpose machinery
power supply unit production, for desktop computer	329909	Miscellaneous electronic components
powertrain production, for electric passenger car	339909	Miscellaneous electrical devices and parts
powertrain production, for electric scooter	339909	Miscellaneous electrical devices and parts
printed wiring board production, for power supply unit, desktop computer, Pb containing	329909	Miscellaneous electronic components
printed wiring board production, for power supply unit, desktop computer, Pb free	329909	Miscellaneous electronic components
printed wiring board production, for surface mounting, Pb containing surface	329909	Miscellaneous electronic components
printed wiring board production, for surface mounting, Pb free surface	329909	Miscellaneous electronic components
printed wiring board production, for through-hole mounting, Pb containing surface	329909	Miscellaneous electronic components
printed wiring board production, for through-hole mounting, Pb free surface	329909	Miscellaneous electronic components
printed wiring board production, mounted mainboard, desktop computer, Pb containing	329909	Miscellaneous electronic components
printed wiring board production, mounted mainboard, desktop computer, Pb free	329909	Miscellaneous electronic components
printed wiring board production, mounted mainboard, laptop computer, Pb containing	329909	Miscellaneous electronic components
printed wiring board production, mounted mainboard, laptop computer, Pb free	329909	Miscellaneous electronic components
printed wiring board production, mounted mainboard, mobile device, double-sided, Pb free	329909	Miscellaneous electronic components
printed wiring board production, surface mounted, unspecified, Pb containing	329909	Miscellaneous electronic components
printed wiring board production, surface mounted, unspecified, Pb free	329909	Miscellaneous electronic components
printed wiring board production, through-hole mounted, unspecified, Pb containing	329909	Miscellaneous electronic components
printed wiring board production, through-hole mounted, unspecified, Pb free	329909	Miscellaneous electronic components
printer production, laser, black/white	311101	Copy machine
printer production, laser, colour	311101	Copy machine
pump production, 40W	291201	Pumps and compressors
reefer production, intermodal shipping container, 40-foot, high-cube, carbon dioxide, liquid as refrigerant	352101	Trucks, buses and miscellaneous cars
reefer production, intermodal shipping container, 40-foot, high-cube, R134a as refrigerant	352101	Trucks, buses and miscellaneous cars
refrigeration machine production, carbon dioxide, liquid as refrigerant	291401	Refrigerators and air conditioning apparatus
refrigeration machine production, R134a as refrigerant	291401	Refrigerators and air conditioning apparatus
refrigerator production	291401	Refrigerators and air conditioning apparatus
resistor production, auxilliaries and energy use	329902	Electric circuit
resistor production, metal film type, through-hole mounting	329902	Electric circuit
resistor production, surface-mounted	329902	Electric circuit
resistor production, wirewound, through-hole mounting	329902	Electric circuit
rock crushing	301201	Machinery and equipment for construction and mining
rolling mill production	301602	Metal processing machinery
room-connecting overflow element production, steel, approx. 40 m3/h	291401	Refrigerators and air conditioning apparatus
router, internet	341101	Wired communication equipment
scandium oxide to generic market for electrolyte, for solid oxide fuel cell	339903	Batteries
silencer production, steel, DN 125	291909	Miscellaneous general-purpose machinery
silencer production, steel, DN 315, 50 mm	291909	Miscellaneous general-purpose machinery
single-Si wafer production, for electronics	321102	Integrated circuits
single-Si wafer production, photovoltaic	321102	Integrated circuits
skidder production	301101	Machinery for agricultural use
spiral-seam duct production, steel, DN 125	291909	Miscellaneous general-purpose machinery
spiral-seam duct production, steel, DN 400	291909	Miscellaneous general-purpose machinery
supply air inlet production, steel/SS, DN 75	291909	Miscellaneous general-purpose machinery
switch production, toggle type	331103	Relay switches and switchboards
tanker production, for liquefied natural gas	354101	Steel ships
tanker production, for liquid goods other than petroleum and liquefied natural gas	354101	Steel ships
tanker production, for petroleum	354101	Steel ships
television production	341104	Radio and television sets
toner module production, laser printer, black/white	311101	Copy machine
toner module production, laser printer, colour	311101	Copy machine
tractor production, 4-wheel, agricultural	301101	Machinery for agricultural use
train production, passenger, high speed	359101	Rolling stock
train production, passenger, long-distance	359101	Rolling stock
train production, passenger, regional	359101	Rolling stock
tram production	359101	Rolling stock
transformer production, high voltage use	331102	Transformers and reactors
transformer production, low voltage use	331102	Transformers and reactors
transistor production, auxilliaries and energy use	321101	Semiconductor devices
transistor production, surface-mounted	321101	Semiconductor devices
transistor production, wired, big size, through-hole mounting	321101	Semiconductor devices
transistor production, wired, small size, through-hole mounting	321101	Semiconductor devices
treatment of used toner module, laser printer, black/white, recycling	311101	Copy machine
treatment of used toner module, laser printer, colour, recycling	311101	Copy machine
ultraviolet lamp production, for water desinfection	339901	Electric bulbs
vacuum cleaner production	332102	Household electric appliances (except air-conditioners)
ventilation control and wiring production, central unit	291909	Miscellaneous general-purpose machinery
ventilation control and wiring production, decentralized unit	291909	Miscellaneous general-purpose machinery
ventilation duct production, connection piece, steel, 100x50 mm	291909	Miscellaneous general-purpose machinery
ventilation duct production, elbow 90°, steel, 100x50 mm	291909	Miscellaneous general-purpose machinery
ventilation duct production, steel, 100x50 mm	291909	Miscellaneous general-purpose machinery
wafer production, fabricated, for integrated circuit	321102	Integrated circuits
washing machine production	332102	Household electric appliances (except air-conditioners)
waste collection lorry production, 21 metric ton	352101	Trucks, buses and miscellaneous cars
water pump production, 22kW	291201	Pumps and compressors
wind turbine construction, 2.3MW, precast concrete tower, onshore	291102	Turbines
wind turbine construction, 2MW, onshore	291102	Turbines
wind turbine construction, 4.5MW, onshore	291102	Turbines
wind turbine construction, 750kW, onshore	291102	Turbines
wind turbine network connection construction, 2MW, onshore	291102	Turbines
wind turbine network connection construction, 4.5MW, onshore	291102	Turbines
wind turbine network connection construction, 750kW, onshore	291102	Turbines
wood pellet factory production	301909	Miscellaneous production machinery
zirconium oxide to generic market for electrolyte, for solid oxide fuel cell	339903	Batteries
