# Supplementary material for: Environmental Impact of Machinery and Equipment: A Comparison between EXIOBASE, National Environmentally Extended Input–Output Models, and Ecoinvent
Source: Environ Sci Technol. 2025 Dec 9;59(50):27254–66. doi: 10.1021/acs.est.5c08581 (PMC12750531; doi:10.1021/acs.est.5c08581)
Supplement: Supplementary file 3 [file es5c08581_si_003.xlsx]

## Sheet: Cover
Supplementary information (SI-3)
Title
Environmental impact of machinery and equipment: a comparison between EXIOBASE, national EEIO models and ecoinvent
Authors
Yiwen Liu*, Meng Jiang, Edgar G. Hertwich
Industrial Ecology Programme, Department of Energy and Process Engineering, Norwegian University of Science and Technology (NTNU), 7491 Trondheim, Norway
*Email: yiwen.liu@ntnu.no
This excel file contains 8 sheets presenting the ME multiplier results for different country and datasets, which serve as the raw data for the figures, with unit kg CO2-eq./M. Eur:
EXIOBASE ME: the ME multiplier results from EXIOBASE, including 7 sectors and 4 countries
Aggregated national IO: the ME multiplier results from aggregated national IO, including 7 sectors and 4 countries, with environmental extension from national EEIO and EXIOBASE
USEEIO ME: the ME multiplier results from USEEIO, including sector code
CEEIO ME: the ME multiplier results from CEEIO, including sector information and sector code
KRIO ME: the ME multiplier results from South Korea IO, including sector information and sector code
JPIO ME: the ME multiplier results from Japan IO, including sector information and sector code
ecoinvent_2017: the ME multiplier results from ecoinvent in 2017 (for US,CN, KR), including activity name and geographic information
ecoinvent_2015: the ME multiplier results from ecoinvent in 2015 (for JP), including activity name and geographic information

## Sheet: EXIOBASE
Sector name	US_domestic	US_global	CN_domestic	CN_global	KR_domestic	KR_global	JP_domestic	JP_global
Machinery and equipment n.e.c. (29)	200982	356822	937327	1.1275e+06	245993	623199	286627	476402
Office machinery and computers (30)	100711	180116	1.16844e+06	1.46332e+06	4.81419e+06	5.8958e+06	184084	306524
Electrical machinery and apparatus n.e.c. (31)	119705	220688	1.37709e+06	1.58201e+06	222896	632984	220579	399149
Radio, television and communication equipment and apparatus (32)	87515.5	129392	857477	1.10593e+06	95714.9	333637	201033	326799
Medical, precision and optical instruments, watches and clocks (33)	121657	174557	1.16416e+06	1.4655e+06	286915	676305	315785	469699
Motor vehicles, trailers and semi-trailers (34)	177382	476223	1.28773e+06	1.49346e+06	165082	431919	187418	333640
Other transport equipment (35)	106660	216053	1.01902e+06	1.21963e+06	286747	748393	270753	445126

## Sheet: Aggregated national IO
Sector name	US_nationalS	US_exioS	CN_nationalS	CN_exioS	KR_nationalS	KR_exioS	JP_nationalS	JP_exioS
Machinery and equipment n.e.c. (29)	302143	279209	1.62812e+06	1.2145e+06	337790	389758	469452	460357
Office machinery and computers (30)	100903	101850	1.13012e+06	999594	145184	5.17557e+06	324072	339380
Electrical machinery and apparatus n.e.c. (31)	167889	170468	1.33972e+06	1.19202e+06	271912	345865	416284	450094
Radio, television and communication equipment and apparatus (32)	67299.3	88630.2	1.1143e+06	988968	180979	246029	302295	327968
Medical, precision and optical instruments, watches and clocks (33)	115361	131034	1.23097e+06	1.21055e+06	152388	276091	308114	441468
Motor vehicles, trailers and semi-trailers (34)	237342	214087	1.2645e+06	927773	418732	391401	504813	472842
Other transport equipment (35)	321768	316771	1.49328e+06	1.1019e+06	505042	522388	479198	465842

## Sheet: USEEIO
USEEIO code	Multiplier
326210	630935
326220	556622
333511	372617
332410	482410
333111	436404
333112	328657
333120	414433
333130	483928
333242	219838
33329A	320589
333318	364138
333414	456256
333415	354112
333413	395908
333517	293665
33351B	315446
333611	286538
333612	283899
333613	364610
333618	425399
333912	305097
333914	312591
333920	467076
333993	199784
333994	311253
33399A	403556
33399B	334179
335220	362384
335311	340479
335312	274031
333316	245930
334111	52605.5
334112	70060.7
334118	166958
333991	344876
334413	192843
334418	101719
33441A	140268
334510	151767
335210	239049
335313	363472
335314	225534
335911	663531
335912	222660
335991	598482
335999	230531
334210	76853.1
334220	81060
334290	90604.1
334300	102978
334610	68174.6
335920	506171
335930	306901
333314	234817
334511	90434.2
334512	84342.3
334513	76638.2
334514	114828
334515	81229.4
334516	126693
334517	137918
33451A	104794
339112	211623
339113	217301
339114	308524
339115	235422
339116	219967
336111	381048
336112	385931
336120	353448
336211	462889
336212	471832
336213	166137
336214	381174
336411	178933
336414	187825
336611	249177
336612	390200
336991	361015
336992	558544
336310	393674
336320	324832
336350	375396
336360	424642
336370	796546
336390	427928
3363A0	467883
336412	207137
336413	208844
33641A	432062
336500	559344
336999	411561
335110	167019
335120	306661

## Sheet: CEEIO
CEEIO code	sector	Multiplier
34067	Boiler, engines and turbine	1.80239e+06
34068	Metalworking machinery	1.55762e+06
34069	Material handling equipment	1.69136e+06
34070	Pump, valve, compressor and similar machinery	1.7846e+06
34071	Cultural and office equipment	1.30367e+06
34072	Other general equipment	1.80226e+06
35073	Mining, metallurgy and construction equipment	1.6766e+06
35074	Chemical engineering, wood and non-metallic processing equipment	1.96175e+06
35075	Cultivation, forestry, animal husbandry and fishery machinery	1.63686e+06
35076	Other special equipment	1.49674e+06
36077	Automobile vehicle	1.22629e+06
36078	Auto parts and accessories	1.54968e+06
37079	Railroad transport equipment	1.59445e+06
37080	Ship building	1.73001e+06
37081	Other transport machinery	1.46951e+06
38082	Generators	1.63066e+06
38083	Power transmission, distribution and control equipment	1.51359e+06
38084	Cable and electrical materials	1.4878e+06
38085	Battery	1.65532e+06
38086	Household appliances	1.41842e+06
38087	Other electric machinery and equipment	1.5354e+06
39088	Computer	1.01569e+06
39089	Communication equipment	1.03858e+06
39090	Radar and broadcasting equipment	1.15784e+06
39091	Audio-visual equipment	1.00655e+06
39092	Electronic elements and devices	1.12646e+06
39093	Other electronic equipment	1.03386e+06
40094	Instruments, meters and other measuring equipment	1.22595e+06

## Sheet: KRIO
KRIO code	sector	Multiplier
3101	Discrete components	231867
3102	Integrated circuits	222948
3201	LCD flat displays	208310
3209	Other electronic display devices	579168
3310	Printed circuit boards and assembly boards	337385
3391	Capacitors, resistors, electronic coils, and transformers	205644
3399	Other electronic components	283487
3401	Computers	71318.6
3402	Computer memory storage	194142
3409	Computer peripherals	109175
3511	Wired communication devices	163434
3512	Mobile phones	186206
3519	Other wireless communication and broadcasting equipment	183877
3521	TV	198640
3522	Video devices	234024
3523	Audio and sound equipment	203024
3611	Medical devices	165324
3612	Measuring and analysis instruments	151543
3613	Automatic adjustment and control devices	215042
3691	Cameras and projectors	173187
3692	Other optical instruments	121896
3693	Clock	252010
3710	Generators and electric motors	302359
3721	Transformers	491974
3722	Power converters	247900
3723	Electrical circuit switches and connectors	280411
3724	Distribution panels and electrical control panels	289032
3730	Batteries	346683
3740	Cables and wires	303917
3751	Household refrigerators and freezers	409857
3752	Kitchen and heating electrical appliances	297897
3759	Other household electrical appliances	318683
3791	Bulbs and lamps	385364
3792	Lighting fixtures	409910
3799	Other electrical equipment	280950
3810	Internal combustion engines and turbines	376956
3820	Pumps and compressors	302995
3831	Valves	376831
3832	Bearings, gears, and power transmission devices	377345
3840	Industrial handling machinery	417722
3851	Air conditioners and refrigeration equipment	439410
3852	Air and liquid filters	339430
3891	Office equipment	253214
3899	Other general-purpose machinery	460645
3911	Agricultural machinery	323365
3912	Construction and mineral processing machinery	465262
3920	Metal processing machinery	364890
3930	Molds and dies	644199
3941	Semiconductor manufacturing machinery	117849
3942	Display manufacturing machinery	224884
3991	Food and beverage processing machinery	341441
3992	Textile and clothing processing machinery	440273
3993	Industrial robots	413925
3994	Paper and printing machinery	291132
3995	Rubber and plastic molding machinery	373449
3999	Other special-purpose machinery	348432
4011	Passenger cars	426643
4012	Buses	481497
4013	Trucks	412442
4021	Special purpose vehicles	505665
4022	Trailers and containers	916858
4031	Automotive engines	283532
4032	Automotive parts	635544
4101	Steel ships	685192
4102	Other ships	622700
4103	Ship repairs and parts	616112
4210	Railway vehicles	457488
4220	Aircraft	183943
4291	Motorcycles	1.00181e+06
4299	Other transportation equipment	383407

## Sheet: JPIO
JPIO code	sector	Multiplier
272101	Electric wires and cables	758603
272102	Optical fiber cables	801995
289101	Gas and oil appliances, heating and cooking apparatus	760299
291101	Boilers	364795
291102	Turbines	569679
291103	Engines	520140
291201	Pumps and compressors	527128
291301	Conveyors	484739
291401	Refrigerators and air conditioning apparatus	390258
291901	Bearings	814721
291909	Miscellaneous general-purpose machinery	564903
301101	Machinery for agricultural use	493433
301201	Machinery and equipment for construction and mining	461245
301301	Textile machinery	438796
301401	Daily lives industry machinery	463576
301501	Chemical machinery	410478
301502	Casting equipment and plastic processing machinery	452073
301601	Metal machine tools	450456
301602	Metal processing machinery	476653
301603	Machinists' precision tools	532038
301701	Semiconductor making equipment	319341
301901	Metal molds	500090
301902	Vacuum equipment and vacuum component	708694
301903	Robots	444967
301909	Miscellaneous production machinery	509937
311101	Copy machine	373573
311109	Miscellaneous office machines	357331
311201	Service industry and amusement machines	385402
311301	Measuring instruments	278961
311401	Medical instruments	352464
311501	Optical instruments and lenses	396902
311601	Ordnance	378123
321101	Semiconductor devices	403351
321102	Integrated circuits	432029
321103	Liquid crystal panel	436889
321104	Flat-panel and electron tubes	479594
329901	Storage media	503807
329902	Electric circuit	481689
329909	Miscellaneous electronic components	435386
331101	Rotating electrical equipment	533323
331102	Transformers and reactors	516888
331103	Relay switches and switchboards	412626
331104	Wiring devices and supplies	388104
331105	Electrical equipment for internal combustion engines	416312
331109	Miscellaneous electrical devices and parts	385177
332101	Household air-conditioners	407359
332102	Household electric appliances (except air-conditioners)	411853
333101	Applied electronic equipment	297830
333201	Electric measuring instruments	281358
339901	Electric bulbs	398969
339902	Electric lighting fixtures and apparatus	387218
339903	Batteries	585756
339909	Miscellaneous electrical devices and parts	425578
341101	Wired communication equipment	349315
341102	Mobile phone	302244
341103	Radio communication equipment (except mobile phone)	334738
341104	Radio and television sets	324328
341109	Miscellaneous communication equipment	272910
341201	Video equipment and digital camera	342479
341202	Electric audio equipment	344543
342101	Personal Computers	299680
342102	Electronic computing equipment (except personal computers)	276347
342103	Electronic computing equipment (accessory equipment)	331865
351101	Passenger motor cars	492092
352101	Trucks, buses and miscellaneous cars	535433
352201	Two-wheel motor vehicles	421627
353101	Internal combustion engines for motor vehicles	510332
353102	Motor vehicle parts and accessories	479573
354101	Steel ships	912827
354102	Miscellaneous Ships (except steel ships)	448637
354103	Internal combustion engines for vessels	637470
354110	Repair of ships	495410
359101	Rolling stock	577112
359110	Repair of rolling stock	588241
359201	Aircrafts	295602
359210	Repair of aircrafts	223183
359901	Bicycles	588635
359909	Miscellaneous transport equipment	585454
391902	Watches and clocks	336339

## Sheet: ecoinvent_2017
activity_name	region	Multiplier_Ecoinvent_2017
fuel cell production, solid oxide, 125kW electrical, future	RoW	1.87076e+06
passenger car production, petrol/natural gas	GLO	571484
backlight production, for liquid crystal display	GLO	241517
anode production, silicon coated graphite, NCA, for Li-ion battery	RoW	3.35387e+06
diode production, glass-, for through-hole mounting	GLO	2.56116e+06
photovoltaic laminate production, ribbon-Si	RoW	1.62811e+06
router, internet	RoW	6.44572e+06
refrigerator production	GLO	316538
wind turbine network connection construction, 750kW, onshore	RoW	972666
wind turbine construction, 750kW, onshore	RoW	3.21931e+06
printer production, laser, black/white	GLO	1.18691e+06
furnace production, wood chips, average storage area, 50kW	RoW	1.23053e+06
electrode production, negative, LiC6	GLO	1.91341e+06
aircraft production, passenger aircraft, medium haul	GLO	2.70093e+06
electric connector production, peripheral type buss	GLO	731762
resistor production, metal film type, through-hole mounting	GLO	1.31762e+06
photovoltaic laminate production, CdTe	US	189935
computer production, laptop	GLO	178447
wind turbine construction, 2.3MW, precast concrete tower, onshore	RoW	2.57527e+06
battery production, lead acid, rechargeable, stationary	US	144626
wind turbine network connection construction, 2MW, onshore	RoW	18599.5
insulation spiral-seam duct production, rockwool, DN 400, 30 mm	RoW	4.32326e+06
furnace production, logs, 6kW	RoW	543967
industrial furnace production, natural gas	RoW	162296
electronics production, for control units	RoW	708090
consumer electronics production, mobile device, tablet	GLO	643441
supply air inlet production, steel/SS, DN 75	RoW	4.0085e+06
electronic component production, active, unspecified	GLO	1.47677e+06
heat pump production, for mini CHP plant	RoW	999583
printed wiring board production, for surface mounting, Pb free surface	GLO	170578
battery cell production, Li-ion, NMC811	RoW	1.02414e+06
spiral-seam duct production, steel, DN 125	RoW	3.42763e+06
glider production, electric scooter	GLO	613451
inverter production, for electric passenger car	GLO	204442
exhaust air roof hood production, steel, DN 400	RoW	2.72511e+06
capacitor production, tantalum-, for through-hole mounting	GLO	752796
aircraft production, belly-freight aircraft, short haul	GLO	2.71997e+06
aircraft production, dedicated freight aircraft, short haul	GLO	2.68242e+06
electronic component machinery production, unspecified	GLO	1.15816e+06
furnace production, pellets, with silo, 300kW	RoW	610486
rock crushing	RoW	6.32034e+06
printed wiring board production, mounted mainboard, laptop computer, Pb containing	GLO	1.06451e+06
furnace production, logs, hardwood storage area, 100kW	RoW	425767
aircraft production, dedicated freight aircraft, long haul	GLO	2.71178e+06
gas motor production, mini CHP plant	RoW	1.97782e+06
exhaust air outlet production, steel/aluminium, 85x365 mm	RoW	4.61993e+06
cable production, network cable, category 5, without plugs	GLO	716117
capacitor production, auxilliaries and energy use	GLO	3.24766e+06
aircraft production, passenger aircraft, very short haul	GLO	2.69339e+06
flat plate solar collector production, Cu absorber	RoW	69054.6
auxiliary heating unit production, electric, 5kW	RoW	3.7069e+06
hair dryer production	GLO	152026
tractor production, 4-wheel, agricultural	RoW	1.34319e+06
power supply unit production, for desktop computer	RoW	1.52492e+06
furnace production, wood chips, with silo, 50kW	RoW	687579
power distribution unit production, for electric passenger car	GLO	235400
marine engine construction	GLO	3.72194e+06
ferry production	GLO	3.68128e+06
lorry production, 28 metric ton	RoW	927659
air input/output unit production, heat and power co-generation unit, 160kW electrical	RoW	4.71206e+06
blast furnace production	RoW	3.43557e+06
washing machine production	GLO	854852
elevator production, hydraulic	GLO	669618
treatment of used toner module, laser printer, black/white, recycling	RoW	166967
resistor production, auxilliaries and energy use	GLO	1.28956e+06
motor scooter production	RoW	868362
mounting, surface mount technology, Pb-containing solder	GLO	450809
toner module production, laser printer, black/white	GLO	93070.9
air compressor production, screw-type compressor, 300kW	RoW	2.91266e+06
mounting, through-hole technology, Pb-containing solder	GLO	2.69165e+06
printer production, laser, colour	GLO	1.18577e+06
aircraft production, belly-freight aircraft, long haul	GLO	2.86534e+06
power adapter production, for smartphone	GLO	1.92698e+06
liquid crystal display production, unmounted, mobile device	GLO	65641.5
energy wood harvester production	GLO	3.25721e+06
furnace production, logs, hardwood storage area, 30kW	RoW	497004
furnace production, wood chips, with silo, 300kW	RoW	901670
lorry production, with refrigeration machine, carbon dioxide, liquid as refrigerant, 16 metric ton	GLO	1.18949e+06
printed wiring board production, for through-hole mounting, Pb free surface	GLO	3.86305e+06
intermodal shipping container production, 20-foot	GLO	3.27819e+06
disk drive production, CD/DVD, ROM, for laptop computer	GLO	670632
aircraft production, belly-freight aircraft, medium haul	GLO	2.74807e+06
electric scooter production, without battery	GLO	273913
blower and heat exchange unit production, KWL 250	RoW	3.73722e+06
single-Si wafer production, for electronics	RoW	2.40659e+06
vacuum cleaner production	GLO	284338
electric kettle production	GLO	93470
power adapter production, for laptop	GLO	494287
outside air intake production, stainless steel, DN 370	RoW	469692
furnace production, wood chips, with silo, 5000kW	RoW	689829
electrode production, negative, Ni	GLO	1.34112e+06
display production, liquid crystal, 17 inches	GLO	2.39828e+06
metal working machine production, unspecified	RoW	2.98249e+06
multi-Si wafer production, ribbon	RoW	3.02952e+06
reefer production, intermodal shipping container, 40-foot, high-cube, carbon dioxide, liquid as refrigerant	GLO	1.38021e+06
water pump production, 22kW	GLO	3.21311e+06
keyboard production	GLO	761234
battery production, Li-ion, NMC111, rechargeable, prismatic	RoW	938340
mini CHP plant production, components for heat only	RoW	266161
energy requirement for assembly of heat and power co-generation unit, 160kW electrical	RoW	7.79819e+06
furnace production, wood chips, hardwood storage area, 300kW	RoW	810957
plug production, inlet and outlet, for computer cable	GLO	483226
forestry harvester production	GLO	4.20391e+06
offshore platform production, natural gas	GLO	4.88503e+06
evacuated tube collector production	RoW	558643
borehole heat exchanger production, 150m	RoW	1.76268e+06
electric bicycle production	RoW	70191.3
liquid crystal display production, minor components, auxilliaries and assembly effort	GLO	3.57115e+06
single-Si wafer production, photovoltaic	RoW	3.57011e+06
integrated battery interface system production, for Li-ion battery	GLO	878582
furnace production, wood chips, average storage area, 1000kW	RoW	666299
printed wiring board production, surface mounted, unspecified, Pb containing	GLO	752320
printed wiring board production, for power supply unit, desktop computer, Pb containing	GLO	1.66779e+06
light commercial vehicle production	RoW	466395
cathode production, NMC811, for Li-ion battery	RoW	1.23736e+06
furnace production, logs, hardwood storage area, 6kW	RoW	503142
absorption chiller production, 100kW	RoW	2.9412e+06
helicopter production	GLO	24090.9
capacitor production, film type, for through-hole mounting	GLO	1.53814e+06
battery separator production	RoW	2.50215e+06
fan production, for power supply unit, desktop computer	GLO	1.63094e+06
silencer production, steel, DN 315, 50 mm	RoW	3.04547e+06
tanker production, for liquid goods other than petroleum and liquefied natural gas	GLO	3.68245e+06
skidder production	GLO	4.02599e+06
cable production, ribbon cable, 20-pin, with plugs	GLO	715852
inductor production, auxilliaries and energy use	GLO	1.70968e+06
transistor production, auxilliaries and energy use	GLO	5.0779e+06
air distribution terminal panel production, steel, 120 m3/h	RoW	3.55786e+06
battery production, NMC811, Li-ion, rechargeable, prismatic	RoW	879596
capacitor production, electrolyte type, > 2cm height	GLO	3.64864e+06
polarizer, liquid crystals and colour filters production, for liquid crystal display	GLO	5.96796e+06
internet access equipment production	RoW	907796
inverter production, 0.5kW	RoW	1.75643e+06
exhaust air valve production, in-wall housing, plastic/steel, DN 125	RoW	3.12424e+06
microwave oven production	GLO	525718
printed wiring board production, for through-hole mounting, Pb containing surface	GLO	3.87849e+06
blower and heat exchange unit production, Twl-700	RoW	482916
heat distribution equipment production, hydronic radiant floor heating, 150m2	RoW	534232
pump production, 40W	RoW	610656
diode production, glass-, for surface-mounting	GLO	2.58044e+06
anode production, silicon coated graphite, NMC811, for Li-ion battery	RoW	3.35122e+06
insulated gate bipolar transistor production, for electric vehicle applications	GLO	702246
barge tanker production	RoW	2.69229e+06
ventilation control and wiring production, central unit	RoW	1.07837e+06
electric motor production, vehicle (electric powertrain)	GLO	43482.3
assembly of generator and motor, auxilliaries and energy use, for mini CHP plant	RoW	574408
room-connecting overflow element production, steel, approx. 40 m3/h	RoW	2.74793e+06
furnace production, logs, softwood storage area, 30kW	RoW	497004
multi-Si wafer production	RoW	2.70781e+06
anode production, graphite, for lithium-ion battery	RoW	311719
construction work, heat and power co-generation unit, 160kW electrical	RoW	527840
air filter production, decentralized unit, 250 m3/h	RoW	565322
wind turbine network connection construction, 4.5MW, onshore	GLO	323507
dryer production	GLO	309995
micro gas turbine production, 100kW electrical	RoW	2.46378e+06
building machine production	RoW	4.26195e+06
electric motor production, vehicle	RoW	310379
furnace production, pellets, 9kW	RoW	540947
blower and heat exchange unit production, central, 600-1200 m3/h	RoW	3.76741e+06
catalytic converter production, three-way, 19.1l	RoW	3.30292e+06
diode production, auxilliaries and energy use	GLO	1.28738e+06
ventilation control and wiring production, decentralized unit	RoW	884655
liquid manure tank trailer production	RoW	644150
lorry production, with refrigeration machine, R134a as refrigerant, 16 metric ton	GLO	1.19045e+06
air filter production, decentralized unit, 180-250 m3/h	RoW	230296
power saw production, without catalytic converter	GLO	7.68263e+06
anode production, for metal electrolysis	RoW	89978.2
high voltage system production, for Li-ion battery	GLO	1.27098e+06
compact fluorescent lamp production	GLO	2.3119e+06
tram production	RoW	2.82111e+06
cable yarder with sled winch production	GLO	3.4928e+06
mini CHP plant production, components for electricity only	RoW	1.32694e+06
cathode production, NCA, for Li-ion battery	RoW	1.2374e+06
dishwasher production	GLO	322993
mounting, through-hole technology, Pb-free solder	GLO	1.66879e+06
gas turbine construction, 80MW electrical, for compressed air energy storage	GLO	4.92747e+06
harvester production	RoW	883985
electron gun production, for cathode ray tube display	GLO	368678
industrial furnace production, 1MW, oil	RoW	162296
electric parts production, mini CHP plant	RoW	3.22161e+06
polyethylene pipe production, DN 200, SDR 41	RoW	1.212e+06
inductor production, low value multilayer chip	GLO	222960
assembly of liquid crystal display, auxilliaries and energy use	GLO	675915
offshore platform production, petroleum	GLO	4336.47
fuel cell production, stack solid oxide, 125kW electrical, future	RoW	3.62797e+06
disk drive production, CD/DVD, ROM, for desktop computer	GLO	928226
light emitting diode production	GLO	1.29102e+06
oil boiler production, 10kW	RoW	766910
train production, passenger, high speed	RoW	3.88733e+06
powertrain production, for electric scooter	GLO	116044
toner module production, laser printer, colour	GLO	93650.7
cathode production, NMC111, for Li-ion battery	RoW	1.23275e+06
electric motor production, for electric scooter	GLO	57411.4
controller production, for electric scooter	GLO	257184
printed wiring board production, mounted mainboard, mobile device, double-sided, Pb free	GLO	502676
heat pump production, diffusion absorption, 4kW, future	RoW	745093
wafer production, fabricated, for integrated circuit	GLO	481142
printed wiring board production, through-hole mounted, unspecified, Pb free	GLO	1.48418e+06
cable yarder production, trailer-mounted	GLO	3.14978e+06
hard disk drive production, for desktop computer	GLO	1.03601e+06
transistor production, wired, small size, through-hole mounting	GLO	1.49524e+06
hydraulic digger production	RoW	4.26571e+06
diesel-electric generating set production 18.5kW	GLO	734905
intermodal shipping container production, 45-foot, high-cube	GLO	4.43286e+06
liquid crystal display production, unmounted	GLO	1.22357e+06
plug production, inlet and outlet, for network cable	GLO	511563
furnace production, wood chips, hardwood storage area, 1000kW	RoW	602841
inductor production, ring core choke type	GLO	1.90176e+06
transformer production, high voltage use	GLO	437856
intermodal shipping container production, 40-foot, high-cube	GLO	4.43165e+06
waste collection lorry production, 21 metric ton	RoW	1.22281e+06
transformer production, low voltage use	GLO	411971
ultraviolet lamp production, for water desinfection	GLO	1.53624e+06
photovoltaic cell production, multi-Si wafer	RoW	2.65006e+06
resistor production, surface-mounted	GLO	262461
electric parts production, heat and power co-generation unit, 160kW electrical	RoW	4.72225e+06
integrated circuit production, logic type	GLO	1.11276e+06
agricultural machinery production, unspecified	RoW	4.75977e+06
transistor production, wired, big size, through-hole mounting	GLO	1.60905e+06
inverter production, 500kW	RoW	1.21953e+06
furnace production, pellet, 50kW	RoW	762085
blower and heat exchange unit production, Storkair G 90	RoW	2.47052e+06
conveyor belt production	RoW	4.82033e+06
blast oxygen furnace converter production	RoW	2.69847e+06
reefer production, intermodal shipping container, 40-foot, high-cube, R134a as refrigerant	GLO	1.38133e+06
fuel cell production, polymer electrolyte membrane, 2kW electrical, future	RoW	4.44605e+06
cable production, data cable in infrastructure	GLO	2.22222e+06
computer production, desktop, without screen	GLO	393062
intermodal shipping container production, 40-foot	GLO	4.36529e+06
mounting, surface mount technology, Pb-free solder	GLO	584704
printed wiring board production, for power supply unit, desktop computer, Pb free	GLO	1.62143e+06
lorry production, 40 metric ton	RoW	785516
integrated circuit production, memory type	GLO	8.13789e+06
furnace production, wood chips, average storage area, 300kW	RoW	926383
blower and heat exchange unit production, Avent E 97	RoW	5.46473e+06
printed wiring board production, surface mounted, unspecified, Pb free	GLO	755658
gas boiler production	RoW	765795
battery module packaging production, Li-ion	RoW	2.74217e+06
agricultural trailer production	RoW	2.07368e+06
ventilation duct production, connection piece, steel, 100x50 mm	RoW	3.49328e+06
silencer production, steel, DN 125	RoW	2.89912e+06
catalytic converter production, oxidation, 20 litre	RoW	3.56742e+06
anode production, graphite, for Li-ion battery	RoW	3.31401e+06
photovoltaic laminate production, CIS	RoW	438081
diesel-electric generating set production, 10MW	RoW	3.61184e+06
electronic component production, passive, unspecified	GLO	1.40096e+06
photovoltaic laminate production, a-Si	US	96720.1
dust collector production, electrostatic precipitator, for industrial use	RoW	5.33834e+06
oil boiler production, 100kW	RoW	766535
forwarder production, with terrain chipper	GLO	4.02944e+06
cathode production, LiMn2O4, for lithium-ion battery	RoW	1.10172e+06
printed wiring board production, through-hole mounted, unspecified, Pb containing	GLO	1.51782e+06
air filter production, in exhaust air valve	RoW	1.44798e+06
battery cell production, Li-ion	RoW	588232
aluminium melting furnace production	RoW	3.01015e+06
gas turbine construction, 10MW electrical	RoW	3.85078e+06
potentiometer production, unspecified	GLO	589462
wind turbine construction, 4.5MW, onshore	GLO	595124
battery cell production, Li-ion, NCA	RoW	934699
air compressor production, screw-type compressor, 4kW	RoW	2.50235e+06
polyethylene pipe production, corrugated, DN 75	RoW	1.21238e+06
pointing device production, optical mouse, with cable	GLO	796125
industrial furnace production, coal, 1-10MW	RoW	3.37438e+06
generator production, mini CHP plant	RoW	1.39695e+06
industrial machine production, heavy, unspecified	RoW	4.04662e+06
cookstove production, gas or electric	GLO	394606
non-ferrous metal smelter production	GLO	317844
furnace production, wood chips, softwood storage area, 50kW	RoW	1.29846e+06
heat pump production, brine-water, 10kW	RoW	1.02049e+06
converter production, for electric passenger car	GLO	195132
generator production, 200kW electrical	RoW	2.1977e+06
goods wagon production	RoW	5.37644e+06
blower and heat exchange unit production, KWLC 1200	RoW	3.80584e+06
photovoltaic cell production, ribbon-Si	RoW	2.92135e+06
gas motor production, 206kW	RoW	742289
spiral-seam duct production, steel, DN 400	RoW	3.3903e+06
ventilation duct production, steel, 100x50 mm	RoW	3.40716e+06
charger production, for electric scooter	GLO	169591
furnace production, wood chips, softwood storage area, 1000kW	RoW	689533
refrigeration machine production, carbon dioxide, liquid as refrigerant	GLO	232748
lorry production, 16 metric ton	RoW	958713
television production	GLO	1.95266e+06
power saw production, with catalytic converter	GLO	7.05546e+06
barge production	RoW	2.20819e+07
printed wiring board production, mounted mainboard, laptop computer, Pb free	GLO	1.06439e+06
inverter production, 2.5kW	RoW	1.94283e+06
heat pump production, 30kW	RoW	1.01914e+06
furnace production, wood chips, hardwood storage area, 50kW	RoW	1.0554e+06
cable production, connector for computer, without plugs	GLO	689245
furnace production, logs, average storage area, 100kW	RoW	425767
electronic component production, passive, mobile, earpiece and speaker	GLO	74345.9
passenger car production, electric, without battery	GLO	258778
electric connector production, peripheral component interconnect buss	GLO	1.61776e+06
switch production, toggle type	RoW	1.25696e+06
battery management system production, for Li-ion battery	GLO	920353
photovoltaic panel production, a-Si	US	169636
capacitor production, electrolyte type, < 2cm height	GLO	2.68622e+06
catalytic converter production, selective catalytic reduction, 200 litre	RoW	6.9852e+06
aircraft production, passenger aircraft, short haul	GLO	2.68935e+06
refrigeration machine production, R134a as refrigerant	GLO	234205
charger production, for electric passenger car	GLO	135599
rolling mill production	RoW	89092.4
blower and heat exchange unit production, decentralized, 180-250 m3/h	RoW	3.43481e+06
battery cell production, Li-ion, NMC111	RoW	970312
photovoltaic panel production, single-Si wafer	RoW	491766
cathode production, for aluminium electrolysis	RoW	705219
wind turbine construction, 2MW, onshore	GLO	396332
anode production, prebake, for aluminium electrolysis	RoW	3.3113e+06
aircraft production, dedicated freight aircraft, medium haul	GLO	2.68879e+06
tanker production, for petroleum	GLO	3.68245e+06
photovoltaic panel production, multi-Si wafer	RoW	373771
cable yarder production, truck-mounted	GLO	3.57773e+06
photovoltaic cell production, single-Si wafer	RoW	3.34685e+06
scandium oxide to generic market for electrolyte, for solid oxide fuel cell	GLO	5.9095e+07
aircraft production, dedicated freight aircraft, very short haul	GLO	2.68731e+06
photovoltaic panel production, ribbon-Si	RoW	608470
fuel cell production, solid oxide, with micro gas turbine, 180kW electrical, future	RoW	1.93789e+06
electrode production, positive, LaNi5	GLO	71618.9
consumer electronics production, mobile device, smartphone	GLO	648758
fuel cell production, stack polymer electrolyte membrane, 2kW electrical, future	RoW	3.9449e+06
furnace production, pellet, 15kW	RoW	602043
aircraft production, passenger aircraft, long haul	GLO	2.86795e+06
furnace production, pellets, 25kW	RoW	336357
photovoltaic panel production, CIS	RoW	460023
container ship production	GLO	3.68129e+06
hard disk drive production, for laptop computer	GLO	173487
furnace production, logs, softwood storage area, 6kW	RoW	502710
dust collector production, electrostatic precipitator, for domestic use	RoW	1.88756e+06
forwarder production	GLO	3.98667e+06
photovoltaic laminate production, single-Si wafer	RoW	373952
furnace production, logs, 30kW	RoW	654264
photovoltaic laminate production, multi-Si wafer	RoW	277013
internal combustion engine production, passenger car	GLO	761735
planing mill production	RoW	74500.2
wood pellet factory production	RoW	1.03273e+06
printed wiring board production, mounted mainboard, desktop computer, Pb containing	GLO	948098
anode production, paste, for aluminium electrolysis	RoW	2.98268e+06
catalytic converter production, three-way, mini CHP plant	RoW	2.72913e+06
copper collector foil production, for Li-ion battery	GLO	1.98144e+06
cable production, printer cable, without plugs	GLO	545474
transistor production, surface-mounted	GLO	1.45333e+06
powertrain production, for electric passenger car	GLO	87014.3
chipper production, mobile, diesel	GLO	3.98133e+06
electric arc furnace converter construction	RoW	260150
furnace production, logs, average storage area, 30kW	RoW	497004
cable production, unspecified	GLO	800209
low voltage system production, for Li-ion battery	GLO	1.39877e+06
furnace production, wood chips, with silo, 1000kW	RoW	1.62102e+06
cable production, three-conductor cable	GLO	1.96381e+06
coffee maker production	GLO	1.50649e+06
coal stove production, 5-15kW	RoW	2.72069e+06
tanker production, for liquefied natural gas	GLO	3.68246e+06
aluminium collector foil production, for Li-ion battery	GLO	8.46691e+06
electric connector production, wire clamp	GLO	878435
capacitor production, for surface-mounting	GLO	913378
paper machine production	RoW	1.04899e+06
printed wiring board production, for surface mounting, Pb containing surface	GLO	159585
bicycle production	RoW	1.5681e+06
treatment of used toner module, laser printer, colour, recycling	RoW	163352
air filter production, central unit, 600 m3/h	RoW	2.54801e+06
heat pump production, heat and power co-generation unit, 160kW electrical	RoW	493092
train production, passenger, long-distance	RoW	5.24897e+06
zirconium oxide to generic market for electrolyte, for solid oxide fuel cell	GLO	101057
inductor production, miniature radio frequency chip	GLO	1.74936e+06
aircraft production, belly-freight aircraft, very short haul	GLO	2.71855e+06
dust collector production, multicyclone	RoW	7.84332e+06
blower and heat exchange unit production, GE 250 RH	RoW	4.33053e+06
display production, cathode ray tube, 17 inches	GLO	5.2755e+06
flexible duct production, aluminium/PET, DN of 125	RoW	107292
agricultural machinery production, tillage	RoW	862233
train production, passenger, regional	RoW	2.64084e+06
assembly of generator and motor, auxilliaries and energy use, heat and power co-generation unit, 160kW electrical	RoW	781204
chassis production, internet access equipment	RoW	5.24683e+06
furnace production, logs, average storage area, 6kW	RoW	502710
glider production, passenger car	GLO	519400
printed wiring board production, mounted mainboard, desktop computer, Pb free	GLO	948317
locomotive production	RoW	2.00819e+06
bus production	RoW	429175
furnace production, wood chips, softwood storage area, 300kW	RoW	974063
furnace production, logs, softwood storage area, 100kW	RoW	425767
passenger car production, diesel	GLO	578567
bulk carrier production, for dry goods	GLO	3.68163e+06
chipper production, stationary, electric	GLO	2.53034e+06
resistor production, wirewound, through-hole mounting	GLO	1.31685e+06
plug production, inlet and outlet, for printer cable	GLO	471077
cathode-ray tube production, cathode ray tube display	GLO	569877
battery production, NCA, Li-ion, rechargeable, prismatic	RoW	834171
control cabinet production, heat and power co-generation unit, 160kW electrical	RoW	1.20263e+06
ventilation duct production, elbow 90Â°, steel, 100x50 mm	RoW	3.50267e+06
battery production, Li-ion, rechargeable, prismatic	GLO	230875
battery production, NiMH, rechargeable, prismatic	GLO	931767
anode production, graphite, for lithium-ion battery	CN	135612
battery production, NMC811, Li-ion, rechargeable, prismatic	CN	420622
cathode production, NCA, for Li-ion battery	CN	608457
photovoltaic panel production, a-Si	RoW	254001
battery production, Li-ion, NMC111, rechargeable, prismatic	CN	449330
cathode production, NMC111, for Li-ion battery	CN	606416
battery separator production	CN	1.09159e+06
battery production, lead acid, rechargeable, stationary	RoW	212698
cathode production, LiMn2O4, for lithium-ion battery	CN	480046
power supply unit production, for desktop computer	CN	664970
photovoltaic laminate production, a-Si	RoW	162815
cathode production, NMC811, for Li-ion battery	CN	607959
battery cell production, Li-ion, NMC111	CN	484015
anode production, graphite, for Li-ion battery	CN	2.22395e+06
battery module packaging production, Li-ion	CN	1.19578e+06
battery cell production, Li-ion, NMC811	CN	511499
anode production, silicon coated graphite, NCA, for Li-ion battery	CN	2.20699e+06
battery cell production, Li-ion	CN	258915
anode production, prebake, for aluminium electrolysis	CN	1.56893e+06
battery production, NCA, Li-ion, rechargeable, prismatic	CN	399128
battery cell production, Li-ion, NCA	CN	468231
anode production, silicon coated graphite, NMC811, for Li-ion battery	CN	2.19811e+06

## Sheet: ecoinvent_2015
activity_name	region	Multiplier_Ecoinvent_2015
fuel cell production, solid oxide, 125kW electrical, future	RoW	2.00608e+06
passenger car production, petrol/natural gas	GLO	612822
backlight production, for liquid crystal display	GLO	258987
anode production, silicon coated graphite, NCA, for Li-ion battery	RoW	3.59648e+06
diode production, glass-, for through-hole mounting	GLO	2.74642e+06
photovoltaic laminate production, ribbon-Si	RoW	1.74588e+06
router, internet	RoW	6.91197e+06
refrigerator production	GLO	339435
wind turbine network connection construction, 750kW, onshore	RoW	1.04302e+06
wind turbine construction, 750kW, onshore	RoW	3.45218e+06
printer production, laser, black/white	GLO	1.27276e+06
furnace production, wood chips, average storage area, 50kW	RoW	1.31954e+06
electrode production, negative, LiC6	GLO	2.05182e+06
aircraft production, passenger aircraft, medium haul	GLO	2.8963e+06
electric connector production, peripheral type buss	GLO	784694
resistor production, metal film type, through-hole mounting	GLO	1.41293e+06
computer production, laptop	GLO	191355
wind turbine construction, 2.3MW, precast concrete tower, onshore	RoW	2.76155e+06
wind turbine network connection construction, 2MW, onshore	RoW	19944.9
insulation spiral-seam duct production, rockwool, DN 400, 30 mm	RoW	4.63598e+06
furnace production, logs, 6kW	RoW	583314
anode production, paste, for aluminium electrolysis	IAI Area, Asia, without China and GCC	3.35662e+06
industrial furnace production, natural gas	RoW	174035
electronics production, for control units	RoW	759310
consumer electronics production, mobile device, tablet	GLO	689984
supply air inlet production, steel/SS, DN 75	RoW	4.29846e+06
electronic component production, active, unspecified	GLO	1.5836e+06
heat pump production, for mini CHP plant	RoW	1.07189e+06
printed wiring board production, for surface mounting, Pb free surface	GLO	182917
battery cell production, Li-ion, NMC811	RoW	1.09823e+06
spiral-seam duct production, steel, DN 125	RoW	3.67557e+06
glider production, electric scooter	GLO	657825
inverter production, for electric passenger car	GLO	219230
exhaust air roof hood production, steel, DN 400	RoW	2.92223e+06
capacitor production, tantalum-, for through-hole mounting	GLO	807249
aircraft production, belly-freight aircraft, short haul	GLO	2.91672e+06
aircraft production, dedicated freight aircraft, short haul	GLO	2.87645e+06
electronic component machinery production, unspecified	GLO	1.24194e+06
furnace production, pellets, with silo, 300kW	RoW	654646
rock crushing	RoW	6.77752e+06
printed wiring board production, mounted mainboard, laptop computer, Pb containing	GLO	1.14151e+06
furnace production, logs, hardwood storage area, 100kW	RoW	456565
aircraft production, dedicated freight aircraft, long haul	GLO	2.90794e+06
gas motor production, mini CHP plant	RoW	2.12089e+06
exhaust air outlet production, steel/aluminium, 85x365 mm	RoW	4.95411e+06
cable production, network cable, category 5, without plugs	GLO	767918
capacitor production, auxilliaries and energy use	GLO	3.48258e+06
aircraft production, passenger aircraft, very short haul	GLO	2.88822e+06
flat plate solar collector production, Cu absorber	RoW	74049.7
auxiliary heating unit production, electric, 5kW	RoW	3.97504e+06
hair dryer production	GLO	163023
tractor production, 4-wheel, agricultural	RoW	1.44035e+06
power supply unit production, for desktop computer	RoW	1.63522e+06
furnace production, wood chips, with silo, 50kW	RoW	737315
power distribution unit production, for electric passenger car	GLO	252427
marine engine construction	GLO	3.99117e+06
ferry production	GLO	3.94757e+06
lorry production, 28 metric ton	RoW	994761
air input/output unit production, heat and power co-generation unit, 160kW electrical	RoW	5.0529e+06
blast furnace production	RoW	3.68408e+06
washing machine production	GLO	916687
elevator production, hydraulic	GLO	718055
treatment of used toner module, laser printer, black/white, recycling	RoW	179045
resistor production, auxilliaries and energy use	GLO	1.38284e+06
motor scooter production	RoW	931175
mounting, surface mount technology, Pb-containing solder	GLO	483418
toner module production, laser printer, black/white	GLO	99803.1
air compressor production, screw-type compressor, 300kW	RoW	3.12335e+06
mounting, through-hole technology, Pb-containing solder	GLO	2.88635e+06
printer production, laser, colour	GLO	1.27154e+06
aircraft production, belly-freight aircraft, long haul	GLO	3.0726e+06
power adapter production, for smartphone	GLO	2.06637e+06
liquid crystal display production, unmounted, mobile device	GLO	70389.7
energy wood harvester production	GLO	3.49282e+06
furnace production, logs, hardwood storage area, 30kW	RoW	532955
furnace production, wood chips, with silo, 300kW	RoW	966892
lorry production, with refrigeration machine, carbon dioxide, liquid as refrigerant, 16 metric ton	GLO	1.27553e+06
printed wiring board production, for through-hole mounting, Pb free surface	GLO	4.14249e+06
intermodal shipping container production, 20-foot	GLO	3.51532e+06
disk drive production, CD/DVD, ROM, for laptop computer	GLO	719142
aircraft production, belly-freight aircraft, medium haul	GLO	2.94685e+06
electric scooter production, without battery	GLO	293726
blower and heat exchange unit production, KWL 250	RoW	4.00755e+06
single-Si wafer production, for electronics	RoW	2.58067e+06
vacuum cleaner production	GLO	304905
electric kettle production	GLO	100231
power adapter production, for laptop	GLO	530042
outside air intake production, stainless steel, DN 370	RoW	503667
furnace production, wood chips, with silo, 5000kW	RoW	739728
electrode production, negative, Ni	GLO	1.43813e+06
display production, liquid crystal, 17 inches	GLO	2.57176e+06
metal working machine production, unspecified	RoW	3.19823e+06
multi-Si wafer production, ribbon	RoW	3.24866e+06
reefer production, intermodal shipping container, 40-foot, high-cube, carbon dioxide, liquid as refrigerant	GLO	1.48005e+06
water pump production, 22kW	GLO	3.44553e+06
keyboard production	GLO	816298
battery production, Li-ion, NMC111, rechargeable, prismatic	RoW	1.00621e+06
mini CHP plant production, components for heat only	RoW	285414
energy requirement for assembly of heat and power co-generation unit, 160kW electrical	RoW	8.36227e+06
furnace production, wood chips, hardwood storage area, 300kW	RoW	869617
plug production, inlet and outlet, for computer cable	GLO	518180
forestry harvester production	GLO	4.508e+06
offshore platform production, natural gas	GLO	5.23839e+06
evacuated tube collector production	RoW	599052
borehole heat exchanger production, 150m	RoW	1.89019e+06
electric bicycle production	RoW	75268.6
liquid crystal display production, minor components, auxilliaries and assembly effort	GLO	3.82947e+06
single-Si wafer production, photovoltaic	RoW	3.82836e+06
integrated battery interface system production, for Li-ion battery	GLO	942134
furnace production, wood chips, average storage area, 1000kW	RoW	714496
printed wiring board production, surface mounted, unspecified, Pb containing	GLO	806739
printed wiring board production, for power supply unit, desktop computer, Pb containing	GLO	1.78843e+06
photovoltaic panel production, a-Si	RoW	272374
light commercial vehicle production	RoW	500132
cathode production, NMC811, for Li-ion battery	RoW	1.32686e+06
furnace production, logs, hardwood storage area, 6kW	RoW	539537
absorption chiller production, 100kW	RoW	3.15395e+06
helicopter production	GLO	25833.5
capacitor production, film type, for through-hole mounting	GLO	1.6494e+06
battery separator production	RoW	2.68314e+06
fan production, for power supply unit, desktop computer	GLO	1.74891e+06
silencer production, steel, DN 315, 50 mm	RoW	3.26577e+06
tanker production, for liquid goods other than petroleum and liquefied natural gas	GLO	3.94882e+06
skidder production	GLO	4.31721e+06
cable production, ribbon cable, 20-pin, with plugs	GLO	767634
inductor production, auxilliaries and energy use	GLO	1.83335e+06
transistor production, auxilliaries and energy use	GLO	5.44521e+06
air distribution terminal panel production, steel, 120 m3/h	RoW	3.81522e+06
battery production, NMC811, Li-ion, rechargeable, prismatic	RoW	943222
capacitor production, electrolyte type, > 2cm height	GLO	3.91257e+06
polarizer, liquid crystals and colour filters production, for liquid crystal display	GLO	6.39965e+06
internet access equipment production	RoW	973462
inverter production, 0.5kW	RoW	1.88349e+06
exhaust air valve production, in-wall housing, plastic/steel, DN 125	RoW	3.35024e+06
microwave oven production	GLO	563746
printed wiring board production, for through-hole mounting, Pb containing surface	GLO	4.15904e+06
blower and heat exchange unit production, Twl-700	RoW	517848
heat distribution equipment production, hydronic radiant floor heating, 150m2	RoW	572876
pump production, 40W	RoW	654828
diode production, glass-, for surface-mounting	GLO	2.7671e+06
anode production, silicon coated graphite, NMC811, for Li-ion battery	RoW	3.59363e+06
insulated gate bipolar transistor production, for electric vehicle applications	GLO	753043
barge tanker production	RoW	2.88703e+06
ventilation control and wiring production, central unit	RoW	1.15638e+06
electric motor production, vehicle (electric powertrain)	GLO	46627.6
assembly of generator and motor, auxilliaries and energy use, for mini CHP plant	RoW	615958
room-connecting overflow element production, steel, approx. 40 m3/h	RoW	2.9467e+06
furnace production, logs, softwood storage area, 30kW	RoW	532955
multi-Si wafer production	RoW	2.90368e+06
anode production, graphite, for lithium-ion battery	RoW	334267
construction work, heat and power co-generation unit, 160kW electrical	RoW	566021
air filter production, decentralized unit, 250 m3/h	RoW	606214
battery production, lead acid, rechargeable, stationary	RoW	228083
wind turbine network connection construction, 4.5MW, onshore	GLO	346908
dryer production	GLO	332419
micro gas turbine production, 100kW electrical	RoW	2.64199e+06
building machine production	RoW	4.57024e+06
electric motor production, vehicle	RoW	332830
furnace production, pellets, 9kW	RoW	580076
blower and heat exchange unit production, central, 600-1200 m3/h	RoW	4.03992e+06
catalytic converter production, three-way, 19.1l	RoW	3.54184e+06
diode production, auxilliaries and energy use	GLO	1.3805e+06
ventilation control and wiring production, decentralized unit	RoW	948646
liquid manure tank trailer production	RoW	690745
lorry production, with refrigeration machine, R134a as refrigerant, 16 metric ton	GLO	1.27656e+06
air filter production, decentralized unit, 180-250 m3/h	RoW	246955
power saw production, without catalytic converter	GLO	8.23836e+06
anode production, for metal electrolysis	RoW	96486.8
high voltage system production, for Li-ion battery	GLO	1.36292e+06
compact fluorescent lamp production	GLO	2.47914e+06
tram production	RoW	3.02518e+06
cable yarder with sled winch production	GLO	3.74545e+06
mini CHP plant production, components for electricity only	RoW	1.42292e+06
cathode production, NCA, for Li-ion battery	RoW	1.32691e+06
dishwasher production	GLO	346357
mounting, through-hole technology, Pb-free solder	GLO	1.7895e+06
gas turbine construction, 80MW electrical, for compressed air energy storage	GLO	5.2839e+06
harvester production	RoW	947928
electron gun production, for cathode ray tube display	GLO	395347
industrial furnace production, 1MW, oil	RoW	174035
electric parts production, mini CHP plant	RoW	3.45464e+06
polyethylene pipe production, DN 200, SDR 41	RoW	1.29967e+06
inductor production, low value multilayer chip	GLO	239087
assembly of liquid crystal display, auxilliaries and energy use	GLO	724807
offshore platform production, petroleum	GLO	4650.15
fuel cell production, stack solid oxide, 125kW electrical, future	RoW	3.8904e+06
disk drive production, CD/DVD, ROM, for desktop computer	GLO	995369
light emitting diode production	GLO	1.38441e+06
oil boiler production, 10kW	RoW	822384
train production, passenger, high speed	RoW	4.16852e+06
powertrain production, for electric scooter	GLO	124438
toner module production, laser printer, colour	GLO	100425
cathode production, NMC111, for Li-ion battery	RoW	1.32192e+06
electric motor production, for electric scooter	GLO	61564.3
controller production, for electric scooter	GLO	275788
printed wiring board production, mounted mainboard, mobile device, double-sided, Pb free	GLO	539037
heat pump production, diffusion absorption, 4kW, future	RoW	798989
wafer production, fabricated, for integrated circuit	GLO	515946
photovoltaic laminate production, a-Si	RoW	174593
printed wiring board production, through-hole mounted, unspecified, Pb free	GLO	1.59153e+06
cable yarder production, trailer-mounted	GLO	3.37762e+06
hard disk drive production, for desktop computer	GLO	1.11095e+06
transistor production, wired, small size, through-hole mounting	GLO	1.60339e+06
hydraulic digger production	RoW	4.57428e+06
diesel-electric generating set production 18.5kW	GLO	788064
intermodal shipping container production, 45-foot, high-cube	GLO	4.75351e+06
liquid crystal display production, unmounted	GLO	1.31207e+06
plug production, inlet and outlet, for network cable	GLO	548566
furnace production, wood chips, hardwood storage area, 1000kW	RoW	646448
inductor production, ring core choke type	GLO	2.03932e+06
transformer production, high voltage use	GLO	469528
intermodal shipping container production, 40-foot, high-cube	GLO	4.75221e+06
waste collection lorry production, 21 metric ton	RoW	1.31126e+06
transformer production, low voltage use	GLO	441771
ultraviolet lamp production, for water desinfection	GLO	1.64737e+06
photovoltaic cell production, multi-Si wafer	RoW	2.84176e+06
resistor production, surface-mounted	GLO	281447
electric parts production, heat and power co-generation unit, 160kW electrical	RoW	5.06384e+06
integrated circuit production, logic type	GLO	1.19325e+06
agricultural machinery production, unspecified	RoW	5.10406e+06
transistor production, wired, big size, through-hole mounting	GLO	1.72544e+06
inverter production, 500kW	RoW	1.30774e+06
furnace production, pellet, 50kW	RoW	817211
blower and heat exchange unit production, Storkair G 90	RoW	2.64922e+06
conveyor belt production	RoW	5.16901e+06
blast oxygen furnace converter production	RoW	2.89366e+06
reefer production, intermodal shipping container, 40-foot, high-cube, R134a as refrigerant	GLO	1.48125e+06
fuel cell production, polymer electrolyte membrane, 2kW electrical, future	RoW	4.76765e+06
cable production, data cable in infrastructure	GLO	2.38297e+06
computer production, desktop, without screen	GLO	421495
intermodal shipping container production, 40-foot	GLO	4.68105e+06
mounting, surface mount technology, Pb-free solder	GLO	626998
printed wiring board production, for power supply unit, desktop computer, Pb free	GLO	1.73872e+06
lorry production, 40 metric ton	RoW	842336
integrated circuit production, memory type	GLO	8.72654e+06
furnace production, wood chips, average storage area, 300kW	RoW	993393
blower and heat exchange unit production, Avent E 97	RoW	5.86002e+06
printed wiring board production, surface mounted, unspecified, Pb free	GLO	810319
gas boiler production	RoW	821189
battery module packaging production, Li-ion	RoW	2.94053e+06
agricultural trailer production	RoW	2.22368e+06
ventilation duct production, connection piece, steel, 100x50 mm	RoW	3.74597e+06
silencer production, steel, DN 125	RoW	3.10882e+06
catalytic converter production, oxidation, 20 litre	RoW	3.82546e+06
anode production, graphite, for Li-ion battery	RoW	3.55373e+06
photovoltaic laminate production, CIS	RoW	469769
diesel-electric generating set production, 10MW	RoW	3.8731e+06
electronic component production, passive, unspecified	GLO	1.5023e+06
dust collector production, electrostatic precipitator, for industrial use	RoW	5.72449e+06
oil boiler production, 100kW	RoW	821982
forwarder production, with terrain chipper	GLO	4.32091e+06
cathode production, LiMn2O4, for lithium-ion battery	RoW	1.18141e+06
printed wiring board production, through-hole mounted, unspecified, Pb containing	GLO	1.62761e+06
air filter production, in exhaust air valve	RoW	1.55272e+06
battery cell production, Li-ion	RoW	630782
aluminium melting furnace production	RoW	3.22789e+06
gas turbine construction, 10MW electrical	RoW	4.12932e+06
potentiometer production, unspecified	GLO	632101
wind turbine construction, 4.5MW, onshore	GLO	638172
battery cell production, Li-ion, NCA	RoW	1.00231e+06
air compressor production, screw-type compressor, 4kW	RoW	2.68336e+06
polyethylene pipe production, corrugated, DN 75	RoW	1.30008e+06
pointing device production, optical mouse, with cable	GLO	853712
industrial furnace production, coal, 1-10MW	RoW	3.61846e+06
generator production, mini CHP plant	RoW	1.498e+06
industrial machine production, heavy, unspecified	RoW	4.33933e+06
cookstove production, gas or electric	GLO	423150
non-ferrous metal smelter production	GLO	340836
furnace production, wood chips, softwood storage area, 50kW	RoW	1.39239e+06
heat pump production, brine-water, 10kW	RoW	1.0943e+06
converter production, for electric passenger car	GLO	209247
generator production, 200kW electrical	RoW	2.35667e+06
goods wagon production	RoW	5.76535e+06
blower and heat exchange unit production, KWLC 1200	RoW	4.08114e+06
photovoltaic cell production, ribbon-Si	RoW	3.13267e+06
gas motor production, 206kW	RoW	795982
spiral-seam duct production, steel, DN 400	RoW	3.63553e+06
ventilation duct production, steel, 100x50 mm	RoW	3.65361e+06
charger production, for electric scooter	GLO	181858
furnace production, wood chips, softwood storage area, 1000kW	RoW	739410
refrigeration machine production, carbon dioxide, liquid as refrigerant	GLO	249583
lorry production, 16 metric ton	RoW	1.02806e+06
television production	GLO	2.0939e+06
power saw production, with catalytic converter	GLO	7.56582e+06
barge production	RoW	2.36792e+07
printed wiring board production, mounted mainboard, laptop computer, Pb free	GLO	1.14138e+06
inverter production, 2.5kW	RoW	2.08337e+06
heat pump production, 30kW	RoW	1.09286e+06
furnace production, wood chips, hardwood storage area, 50kW	RoW	1.13174e+06
cable production, connector for computer, without plugs	GLO	739102
furnace production, logs, average storage area, 100kW	RoW	456565
electronic component production, passive, mobile, earpiece and speaker	GLO	79723.7
passenger car production, electric, without battery	GLO	277497
electric connector production, peripheral component interconnect buss	GLO	1.73478e+06
switch production, toggle type	RoW	1.34788e+06
battery management system production, for Li-ion battery	GLO	986927
capacitor production, electrolyte type, < 2cm height	GLO	2.88053e+06
catalytic converter production, selective catalytic reduction, 200 litre	RoW	7.49047e+06
aircraft production, passenger aircraft, short haul	GLO	2.88388e+06
refrigeration machine production, R134a as refrigerant	GLO	251146
charger production, for electric passenger car	GLO	145407
rolling mill production	RoW	95536.9
blower and heat exchange unit production, decentralized, 180-250 m3/h	RoW	3.68326e+06
battery cell production, Li-ion, NMC111	RoW	1.0405e+06
photovoltaic panel production, single-Si wafer	RoW	527338
cathode production, for aluminium electrolysis	RoW	756231
wind turbine construction, 2MW, onshore	GLO	425001
aircraft production, dedicated freight aircraft, medium haul	GLO	2.88329e+06
tanker production, for petroleum	GLO	3.94882e+06
photovoltaic panel production, multi-Si wafer	RoW	400807
cable yarder production, truck-mounted	GLO	3.83653e+06
photovoltaic cell production, single-Si wafer	RoW	3.58895e+06
scandium oxide to generic market for electrolyte, for solid oxide fuel cell	GLO	6.33697e+07
aircraft production, dedicated freight aircraft, very short haul	GLO	2.8817e+06
photovoltaic panel production, ribbon-Si	RoW	652484
fuel cell production, solid oxide, with micro gas turbine, 180kW electrical, future	RoW	2.07807e+06
electrode production, positive, LaNi5	GLO	76799.5
consumer electronics production, mobile device, smartphone	GLO	695686
fuel cell production, stack polymer electrolyte membrane, 2kW electrical, future	RoW	4.23026e+06
furnace production, pellet, 15kW	RoW	645592
aircraft production, passenger aircraft, long haul	GLO	3.0754e+06
furnace production, pellets, 25kW	RoW	360687
photovoltaic panel production, CIS	RoW	493299
container ship production	GLO	3.94757e+06
hard disk drive production, for laptop computer	GLO	186036
furnace production, logs, softwood storage area, 6kW	RoW	539074
dust collector production, electrostatic precipitator, for domestic use	RoW	2.02409e+06
forwarder production	GLO	4.27504e+06
photovoltaic laminate production, single-Si wafer	RoW	401001
furnace production, logs, 30kW	RoW	701591
photovoltaic laminate production, multi-Si wafer	RoW	297050
internal combustion engine production, passenger car	GLO	816835
planing mill production	RoW	79889.1
wood pellet factory production	RoW	1.10744e+06
printed wiring board production, mounted mainboard, desktop computer, Pb containing	GLO	1.01668e+06
catalytic converter production, three-way, mini CHP plant	RoW	2.92654e+06
copper collector foil production, for Li-ion battery	GLO	2.12477e+06
cable production, printer cable, without plugs	GLO	584931
transistor production, surface-mounted	GLO	1.55846e+06
powertrain production, for electric passenger car	GLO	93308.4
chipper production, mobile, diesel	GLO	4.26931e+06
electric arc furnace converter construction	RoW	278968
furnace production, logs, average storage area, 30kW	RoW	532955
cable production, unspecified	GLO	858092
low voltage system production, for Li-ion battery	GLO	1.49995e+06
furnace production, wood chips, with silo, 1000kW	RoW	1.73827e+06
cable production, three-conductor cable	GLO	2.10587e+06
anode production, prebake, for aluminium electrolysis	IAI Area, Asia, without China and GCC	4.5012e+06
coffee maker production	GLO	1.61547e+06
coal stove production, 5-15kW	RoW	2.91749e+06
tanker production, for liquefied natural gas	GLO	3.94883e+06
aluminium collector foil production, for Li-ion battery	GLO	9.07936e+06
electric connector production, wire clamp	GLO	941976
capacitor production, for surface-mounting	GLO	979448
paper machine production	RoW	1.12487e+06
printed wiring board production, for surface mounting, Pb containing surface	GLO	171128
bicycle production	RoW	1.68153e+06
treatment of used toner module, laser printer, colour, recycling	RoW	175169
air filter production, central unit, 600 m3/h	RoW	2.73232e+06
heat pump production, heat and power co-generation unit, 160kW electrical	RoW	528760
train production, passenger, long-distance	RoW	5.62866e+06
zirconium oxide to generic market for electrolyte, for solid oxide fuel cell	GLO	108367
inductor production, miniature radio frequency chip	GLO	1.8759e+06
aircraft production, belly-freight aircraft, very short haul	GLO	2.9152e+06
dust collector production, multicyclone	RoW	8.41066e+06
blower and heat exchange unit production, GE 250 RH	RoW	4.64378e+06
display production, cathode ray tube, 17 inches	GLO	5.65711e+06
flexible duct production, aluminium/PET, DN of 125	RoW	115053
agricultural machinery production, tillage	RoW	924602
train production, passenger, regional	RoW	2.83187e+06
assembly of generator and motor, auxilliaries and energy use, heat and power co-generation unit, 160kW electrical	RoW	837712
chassis production, internet access equipment	RoW	5.62636e+06
furnace production, logs, average storage area, 6kW	RoW	539074
glider production, passenger car	GLO	556970
printed wiring board production, mounted mainboard, desktop computer, Pb free	GLO	1.01691e+06
locomotive production	RoW	2.15345e+06
bus production	RoW	460220
furnace production, wood chips, softwood storage area, 300kW	RoW	1.04452e+06
furnace production, logs, softwood storage area, 100kW	RoW	456565
passenger car production, diesel	GLO	620417
bulk carrier production, for dry goods	GLO	3.94794e+06
chipper production, stationary, electric	GLO	2.71337e+06
resistor production, wirewound, through-hole mounting	GLO	1.4121e+06
plug production, inlet and outlet, for printer cable	GLO	505153
cathode-ray tube production, cathode ray tube display	GLO	611099
battery production, NCA, Li-ion, rechargeable, prismatic	RoW	894511
control cabinet production, heat and power co-generation unit, 160kW electrical	RoW	1.28962e+06
ventilation duct production, elbow 90Â°, steel, 100x50 mm	RoW	3.75604e+06
battery production, Li-ion, rechargeable, prismatic	GLO	247576
battery production, NiMH, rechargeable, prismatic	GLO	999166
